# Supplementary material for: 2-[2-(3-Chloro­phen­yl)-2-oxoeth­yl]-4-hy­droxy-3-(3-meth­oxy­benzo­yl)-2H-1λ6,2-benzothia­zine-1,1-dione
Source: Acta Crystallogr Sect E Struct Rep Online. 2012 Mar 7;68(Pt 4):o980–1. doi: 10.1107/S1600536812009014 (PMC3343952; doi:10.1107/S1600536812009014)
Supplement: Supplementary file 1 [file e-68-0o980-sup1.cif]

##############################################################################
#                                                                            #
# This CIF contains the data in a paper accepted for publication in          #
# Acta Crystallographica Section E. It conforms to the requirements of       #
# Notes for Authors for Acta Crystallographica Section E, and has been       #
# peer reviewed under the auspices of the IUCr Commission on Journals.       #
#                                                                            #
# Full details of the Crystallographic Information File format               #
# are given in the paper "The Crystallographic Information File (CIF):       #
# a New Standard Archive File for Crystallography" by S. R. Hall, F. H.      #
# Allen and I. D. Brown [Acta Cryst. (1991), A47, 655-685].                  #
#                                                                            #
# The current version of the core CIF dictionary is obtainable from          #
# ftp://ftp.iucr.org/pub/cif_core.dic.                                       #
#                                                                            #
# Software is freely available for graphical display of the structure(s)     #
# in this CIF. For information consult the CIF software page                 #
# http://www.iucr.org/resources/cif/software.                                #
#                                                                            #
# This file may be used for bona fide research purposes within the           #
# scientific community so long as proper attribution is given to the journal # 
# article from which it was obtained.                                        #
#                                                                            #
##############################################################################
data_global
_audit_creation_method     SHELXL-97
_journal_date_recd_electronic     2012-02-23
_journal_date_accepted     2012-02-29
_journal_name_full     'Acta Crystallographica, Section E'
_journal_year     2012
_journal_volume     68
_journal_issue      4
_journal_page_first     o980
_journal_page_last     o981
_journal_paper_category     QO
_journal_paper_doi     10.1107/S1600536812009014
_journal_coeditor_code     PK2394
_publ_contact_author
;
    Hamid Latif Siddiqui
    Institute of Chemistry
    University of the Punjab
    Lahore
    Pakistan
;
_publ_contact_author_email     drhamidlatif@hotmail.com
_publ_contact_author_fax     ' 0092+42-923 1269 '
_publ_contact_author_phone     ' 0092-42-923 0463 '
_publ_section_title
;\
2-[2-(3-Chlorophenyl)-2-oxoethyl]-4-hydroxy-3-(3-methoxybenzoyl)-2<i>H</i>-\
1\l^6^,2-benzothiazine-1,1-dione
;
loop_
    _publ_author_name
    _publ_author_address
    'Siddiqui, Hamid Latif'
; Institute of Chemistry
University of the Punjab
Lahore 54590
Pakistan
;
    'Ahmad, Matloob'
; Chemistry Department
Govt. College University
Faisalabad
Pakistan
;
    'Gul, Salman'
; Institute of Chemistry
University of the Punjab
Lahore 54590
Pakistan
;
    'Siddiqui, Waseeq Ahmad'
; Chemistry Department
University of Sargodha
Sargodha 40100
Pakistan
;
    'Parvez, Masood'
; Department of Chemistry
The University of Calgary
2500 University Drive NW
Calgary
Alberta
Canada T2N 1N4
;
data_I
_chemical_name_systematic
;
2-[2-(3-Chlorophenyl)-2-oxoethyl]-4-hydroxy-3-(3-methoxybenzoyl)-
2<i>H</i>-1\l^6^,2-benzothiazine-1,1-dione
;
_chemical_name_common     ?
_chemical_formula_moiety     'C24 H18 Cl N O6 S'
_chemical_formula_sum     'C24 H18 Cl N O6 S'
_chemical_formula_iupac     'C24 H18 Cl N O6 S'
_chemical_formula_weight     483.90
_chemical_melting_point     ?
_symmetry_cell_setting     triclinic
_symmetry_space_group_name_H-M     'P -1'
_symmetry_space_group_name_Hall     '-P 1'
loop_
    _symmetry_equiv_pos_as_xyz
    'x, y, z'
    '-x, -y, -z'
_cell_length_a     10.2562(3)
_cell_length_b     10.9602(3)
_cell_length_c     11.3861(4)
_cell_angle_alpha     116.5460(15)
_cell_angle_beta     105.3216(13)
_cell_angle_gamma     97.2383(14)
_cell_volume     1059.17(6)
_cell_formula_units_Z     2
_cell_measurement_reflns_used     4529
_cell_measurement_theta_min     1.00
_cell_measurement_theta_max     27.48
_cell_measurement_temperature     173(2)
_exptl_crystal_description     'Prism'
_exptl_crystal_colour     'Yellow'
_exptl_crystal_size_max     0.16
_exptl_crystal_size_mid     0.10
_exptl_crystal_size_min     0.08
_exptl_crystal_density_diffrn     1.517
_exptl_crystal_density_meas     ?
_exptl_crystal_density_method     'not measured'
_exptl_crystal_F_000     500
_exptl_absorpt_coefficient_mu     0.323
_exptl_absorpt_correction_type     multi-scan
_exptl_absorpt_process_details     '(<i>SORTAV</i>; Blessing, 1997)'
_exptl_absorpt_correction_T_min     0.950
_exptl_absorpt_correction_T_max     0.975
_exptl_special_details     ?
_diffrn_ambient_temperature     173(2)
_diffrn_radiation_type     MoK\a
_diffrn_radiation_wavelength     0.71073
_diffrn_radiation_source     'fine-focus sealed tube'
_diffrn_radiation_monochromator     graphite
_diffrn_measurement_device_type     'Nonius KappaCCD'
_diffrn_measurement_method     '\w and \f scans'
_diffrn_detector_area_resol_mean     ?
_diffrn_reflns_number     8854
_diffrn_reflns_av_R_equivalents     0.0222
_diffrn_reflns_av_sigmaI/netI     0.0290
_diffrn_reflns_theta_min     2.17
_diffrn_reflns_theta_max     27.59
_diffrn_reflns_theta_full     25.00
_diffrn_measured_fraction_theta_max     0.979
_diffrn_measured_fraction_theta_full     0.988
_diffrn_reflns_limit_h_min     -13
_diffrn_reflns_limit_h_max     13
_diffrn_reflns_limit_k_min     -14
_diffrn_reflns_limit_k_max     13
_diffrn_reflns_limit_l_min     -14
_diffrn_reflns_limit_l_max     14
_diffrn_standards_number     0
_diffrn_standards_interval_count     .
_diffrn_standards_interval_time     .
_diffrn_standards_decay_%     ?
_refine_special_details
;
Refinement of <i>F</i>^2^ against ALL reflections. The weighted <i>R</i>-factor
<i>wR</i> and goodness of fit <i>S</i> are based on <i>F</i>^2^, conventional
<i>R</i>-factors <i>R</i> are based on <i>F</i>, with <i>F</i> set to zero for
negative <i>F</i>^2^. The threshold expression of <i>F</i>^2^ >
\s(<i>F</i>^2^) is used only for calculating <i>R</i>-factors(gt) <i>etc</i>.
and is not relevant to the choice of reflections for refinement.
<i>R</i>-factors based on <i>F</i>^2^ are statistically about twice as large
as those based on <i>F</i>, and <i>R</i>- factors based on ALL data will be
even larger.
;
_reflns_number_total     4806
_reflns_number_gt     4317
_reflns_threshold_expression     >2\s(I)
_refine_ls_structure_factor_coef     Fsqd
_refine_ls_matrix_type     full
_refine_ls_R_factor_all     0.0436
_refine_ls_R_factor_gt     0.0381
_refine_ls_wR_factor_gt     0.0958
_refine_ls_wR_factor_ref     0.1016
_refine_ls_goodness_of_fit_ref     1.042
_refine_ls_restrained_S_all     1.042
_refine_ls_number_reflns     4806
_refine_ls_number_parameters     300
_refine_ls_number_restraints     0
_refine_ls_hydrogen_treatment     constr
_refine_ls_weighting_scheme     calc
_refine_ls_weighting_details
         'calc w=1/[\s^2^(Fo^2^)+(0.0427P)^2^+0.7415P] where P=(Fo^2^+2Fc^2^)/3'
_atom_sites_solution_hydrogens     geom
_atom_sites_solution_primary     direct
_atom_sites_solution_secondary     difmap
_refine_ls_shift/su_max     0.001
_refine_ls_shift/su_mean     0.000
_refine_diff_density_max     0.359
_refine_diff_density_min     -0.436
_refine_ls_extinction_method     none
_refine_ls_extinction_coef     ?
loop_
    _atom_type_symbol
    _atom_type_description
    _atom_type_scat_dispersion_real
    _atom_type_scat_dispersion_imag
    _atom_type_scat_source
    'C' 'C' 0.0033 0.0016
                         'International Tables Vol C Tables 4.2.6.8 and 6.1.1.4'
    'H' 'H' 0.0000 0.0000
                         'International Tables Vol C Tables 4.2.6.8 and 6.1.1.4'
    'N' 'N' 0.0061 0.0033
                         'International Tables Vol C Tables 4.2.6.8 and 6.1.1.4'
    'O' 'O' 0.0106 0.0060
                         'International Tables Vol C Tables 4.2.6.8 and 6.1.1.4'
    'S' 'S' 0.1246 0.1234
                         'International Tables Vol C Tables 4.2.6.8 and 6.1.1.4'
    'Cl' 'Cl' 0.1484 0.1585
                         'International Tables Vol C Tables 4.2.6.8 and 6.1.1.4'
_computing_data_collection     'COLLECT (Hooft, 1998)'
_computing_cell_refinement     'DENZO (Otwinowski & Minor, 1997)'
_computing_data_reduction     'SCALEPACK (Otwinowski & Minor, 1997)'
_computing_structure_solution     'SHELXS97 (Sheldrick, 2008)'
_computing_structure_refinement     'SHELXL97 (Sheldrick, 2008)'
_computing_molecular_graphics     'ORTEP-3 for Windows (Farrugia, 1997)'
_computing_publication_material     'SHELXL97 (Sheldrick, 2008)'
loop_
    _atom_site_type_symbol
    _atom_site_label
    _atom_site_fract_x
    _atom_site_fract_y
    _atom_site_fract_z
    _atom_site_U_iso_or_equiv
    _atom_site_adp_type
    _atom_site_calc_flag
    _atom_site_refinement_flags
    _atom_site_occupancy
    _atom_site_symmetry_multiplicity
    _atom_site_disorder_assembly
    _atom_site_disorder_group
    Cl Cl1 -0.05797(5) -0.18324(6) -0.01778(6) 0.04844(16) Uani d . 1 1 . .
    S S1 0.71725(4) 0.22320(4) 0.20290(4) 0.01987(10) Uani d . 1 1 . .
    O O1 0.77653(13) 0.30923(13) 0.15492(12) 0.0277(3) Uani d . 1 1 . .
    O O2 0.66169(12) 0.07248(12) 0.10925(12) 0.0263(3) Uani d . 1 1 . .
    O O3 0.79628(14) 0.59012(13) 0.60161(12) 0.0295(3) Uani d . 1 1 . .
    H H3O 0.7398 0.6368 0.5906 0.044 Uiso calc R 1 1 . .
    O O4 0.59391(14) 0.64360(13) 0.48266(13) 0.0329(3) Uani d . 1 1 . .
    O O5 0.30836(15) 0.31540(14) -0.14637(13) 0.0341(3) Uani d . 1 1 . .
    O O6 0.57415(12) 0.12424(13) 0.38675(13) 0.0268(3) Uani d . 1 1 . .
    N N1 0.59256(13) 0.28253(13) 0.25358(13) 0.0183(3) Uani d . 1 1 . .
    C C1 0.84360(16) 0.25902(17) 0.36151(16) 0.0216(3) Uani d . 1 1 . .
    C C2 0.93526(18) 0.17556(19) 0.35821(19) 0.0285(4) Uani d . 1 1 . .
    H H2 0.9244 0.0936 0.2728 0.034 Uiso calc R 1 1 . .
    C C3 1.04362(18) 0.2150(2) 0.4833(2) 0.0321(4) Uani d . 1 1 . .
    H H3 1.1077 0.1595 0.4834 0.038 Uiso calc R 1 1 . .
    C C4 1.05862(18) 0.3346(2) 0.60758(19) 0.0302(4) Uani d . 1 1 . .
    H H4 1.1346 0.3620 0.6915 0.036 Uiso calc R 1 1 . .
    C C5 0.96382(17) 0.41500(19) 0.61074(17) 0.0263(3) Uani d . 1 1 . .
    H H5 0.9735 0.4953 0.6970 0.032 Uiso calc R 1 1 . .
    C C6 0.85398(16) 0.37743(17) 0.48665(16) 0.0216(3) Uani d . 1 1 . .
    C C7 0.75688(17) 0.46543(16) 0.48731(16) 0.0217(3) Uani d . 1 1 . .
    C C8 0.63586(16) 0.42400(16) 0.37133(16) 0.0199(3) Uani d . 1 1 . .
    C C9 0.56134(17) 0.52651(17) 0.36927(17) 0.0231(3) Uani d . 1 1 . .
    C C10 0.44896(17) 0.50693(17) 0.24294(17) 0.0227(3) Uani d . 1 1 . .
    C C11 0.43680(17) 0.41371(17) 0.10442(17) 0.0223(3) Uani d . 1 1 . .
    H H11 0.4999 0.3570 0.0873 0.027 Uiso calc R 1 1 . .
    C C12 0.33198(18) 0.40499(18) -0.00728(18) 0.0259(3) Uani d . 1 1 . .
    C C13 0.2411(2) 0.4903(2) 0.0180(2) 0.0343(4) Uani d . 1 1 . .
    H H13 0.1704 0.4853 -0.0587 0.041 Uiso calc R 1 1 . .
    C C14 0.2539(2) 0.5820(2) 0.1544(2) 0.0368(4) Uani d . 1 1 . .
    H H14 0.1914 0.6395 0.1710 0.044 Uiso calc R 1 1 . .
    C C15 0.35727(19) 0.59146(19) 0.26782(19) 0.0296(4) Uani d . 1 1 . .
    H H15 0.3654 0.6549 0.3615 0.036 Uiso calc R 1 1 . .
    C C16 0.3904(2) 0.2167(2) -0.1782(2) 0.0379(4) Uani d . 1 1 . .
    H H16A 0.3618 0.1575 -0.2805 0.046 Uiso calc R 1 1 . .
    H H16B 0.3751 0.1560 -0.1379 0.046 Uiso calc R 1 1 . .
    H H16C 0.4905 0.2690 -0.1378 0.046 Uiso calc R 1 1 . .
    C C17 0.45869(15) 0.18377(16) 0.21602(16) 0.0192(3) Uani d . 1 1 . .
    H H17A 0.4274 0.1099 0.1155 0.023 Uiso calc R 1 1 . .
    H H17B 0.3870 0.2364 0.2268 0.023 Uiso calc R 1 1 . .
    C C18 0.46425(16) 0.11098(16) 0.30312(16) 0.0195(3) Uani d . 1 1 . .
    C C19 0.32618(16) 0.02199(16) 0.27953(17) 0.0210(3) Uani d . 1 1 . .
    C C20 0.21055(17) -0.03201(17) 0.15516(18) 0.0242(3) Uani d . 1 1 . .
    H H20 0.2179 -0.0139 0.0826 0.029 Uiso calc R 1 1 . .
    C C21 0.08465(17) -0.11260(18) 0.13939(19) 0.0277(4) Uani d . 1 1 . .
    C C22 0.07093(19) -0.13897(19) 0.2444(2) 0.0302(4) Uani d . 1 1 . .
    H H22 -0.0167 -0.1923 0.2327 0.036 Uiso calc R 1 1 . .
    C C23 0.18708(19) -0.08632(19) 0.3669(2) 0.0300(4) Uani d . 1 1 . .
    H H23 0.1793 -0.1051 0.4389 0.036 Uiso calc R 1 1 . .
    C C24 0.31434(18) -0.00654(18) 0.38496(18) 0.0248(3) Uani d . 1 1 . .
    H H24 0.3935 0.0287 0.4689 0.030 Uiso calc R 1 1 . .
loop_
    _atom_site_aniso_label
    _atom_site_aniso_U_11
    _atom_site_aniso_U_22
    _atom_site_aniso_U_33
    _atom_site_aniso_U_12
    _atom_site_aniso_U_13
    _atom_site_aniso_U_23
    Cl1 0.0257(2) 0.0561(3) 0.0516(3) -0.0096(2) -0.0072(2) 0.0346(3)
    S1 0.01920(18) 0.02034(19) 0.01508(18) 0.00331(14) 0.00465(14) 0.00631(15)
    O1 0.0276(6) 0.0330(6) 0.0224(6) 0.0040(5) 0.0101(5) 0.0144(5)
    O2 0.0265(6) 0.0205(6) 0.0208(6) 0.0059(5) 0.0054(5) 0.0035(5)
    O3 0.0374(7) 0.0214(6) 0.0169(6) 0.0031(5) 0.0036(5) 0.0042(5)
    O4 0.0382(7) 0.0225(6) 0.0241(6) 0.0097(5) 0.0073(5) 0.0026(5)
    O5 0.0408(7) 0.0355(7) 0.0219(6) 0.0151(6) 0.0058(5) 0.0132(6)
    O6 0.0212(6) 0.0326(6) 0.0267(6) 0.0057(5) 0.0043(5) 0.0178(5)
    N1 0.0173(6) 0.0158(6) 0.0161(6) 0.0012(5) 0.0040(5) 0.0055(5)
    C1 0.0187(7) 0.0235(7) 0.0194(7) 0.0021(6) 0.0046(6) 0.0105(6)
    C2 0.0238(8) 0.0319(9) 0.0285(9) 0.0084(7) 0.0081(7) 0.0147(7)
    C3 0.0210(8) 0.0415(10) 0.0386(10) 0.0096(7) 0.0074(7) 0.0257(9)
    C4 0.0207(8) 0.0407(10) 0.0277(9) 0.0006(7) 0.0015(7) 0.0219(8)
    C5 0.0241(8) 0.0296(8) 0.0193(7) -0.0029(6) 0.0018(6) 0.0135(7)
    C6 0.0195(7) 0.0222(7) 0.0184(7) -0.0016(6) 0.0033(6) 0.0103(6)
    C7 0.0248(8) 0.0193(7) 0.0156(7) -0.0004(6) 0.0052(6) 0.0073(6)
    C8 0.0220(7) 0.0170(7) 0.0162(7) 0.0020(6) 0.0067(6) 0.0059(6)
    C9 0.0261(8) 0.0195(7) 0.0215(8) 0.0040(6) 0.0095(7) 0.0087(6)
    C10 0.0248(8) 0.0208(7) 0.0244(8) 0.0058(6) 0.0095(7) 0.0126(7)
    C11 0.0244(8) 0.0209(7) 0.0227(8) 0.0064(6) 0.0087(6) 0.0118(6)
    C12 0.0283(8) 0.0248(8) 0.0237(8) 0.0062(6) 0.0071(7) 0.0129(7)
    C13 0.0343(10) 0.0365(10) 0.0329(10) 0.0148(8) 0.0072(8) 0.0197(8)
    C14 0.0359(10) 0.0378(10) 0.0414(11) 0.0222(8) 0.0149(9) 0.0201(9)
    C15 0.0338(9) 0.0271(8) 0.0284(9) 0.0116(7) 0.0132(7) 0.0126(7)
    C16 0.0508(12) 0.0354(10) 0.0245(9) 0.0187(9) 0.0131(9) 0.0112(8)
    C17 0.0167(7) 0.0179(7) 0.0170(7) 0.0002(5) 0.0023(6) 0.0073(6)
    C18 0.0229(7) 0.0161(7) 0.0173(7) 0.0051(6) 0.0076(6) 0.0064(6)
    C19 0.0211(7) 0.0182(7) 0.0230(8) 0.0050(6) 0.0079(6) 0.0099(6)
    C20 0.0228(8) 0.0243(8) 0.0250(8) 0.0046(6) 0.0070(6) 0.0133(7)
    C21 0.0202(8) 0.0265(8) 0.0340(9) 0.0034(6) 0.0051(7) 0.0165(7)
    C22 0.0264(8) 0.0274(9) 0.0418(10) 0.0064(7) 0.0159(8) 0.0197(8)
    C23 0.0332(9) 0.0310(9) 0.0327(9) 0.0084(7) 0.0161(8) 0.0193(8)
    C24 0.0261(8) 0.0255(8) 0.0242(8) 0.0077(6) 0.0096(7) 0.0134(7)
_geom_special_details
;
All e.s.d.'s (except the e.s.d. in the dihedral angle between two l.s. planes)
are estimated using the full covariance matrix. The cell e.s.d.'s are taken
into account individually in the estimation of e.s.d.'s in distances, angles
and torsion angles; correlations between e.s.d.'s in cell parameters are only
used when they are defined by crystal symmetry. An approximate (isotropic)
treatment of cell e.s.d.'s is used for estimating e.s.d.'s involving l.s.
planes.
;
loop_
    _geom_bond_atom_site_label_1
    _geom_bond_atom_site_label_2
    _geom_bond_site_symmetry_2
    _geom_bond_distance
    _geom_bond_publ_flag
    Cl1 C21 . 1.7419(18) ?
    S1 O1 . 1.4312(12) ?
    S1 O2 . 1.4345(12) ?
    S1 N1 . 1.6295(13) ?
    S1 C1 . 1.7596(16) ?
    O3 C7 . 1.3107(19) ?
    O3 H3O . 0.8400 ?
    O4 C9 . 1.268(2) ?
    O5 C12 . 1.370(2) ?
    O5 C16 . 1.432(2) ?
    O6 C18 . 1.2109(19) ?
    N1 C8 . 1.4327(19) ?
    N1 C17 . 1.4632(18) ?
    C1 C2 . 1.388(2) ?
    C1 C6 . 1.399(2) ?
    C2 C3 . 1.394(2) ?
    C2 H2 . 0.9500 ?
    C3 C4 . 1.386(3) ?
    C3 H3 . 0.9500 ?
    C4 C5 . 1.389(3) ?
    C4 H4 . 0.9500 ?
    C5 C6 . 1.399(2) ?
    C5 H5 . 0.9500 ?
    C6 C7 . 1.470(2) ?
    C7 C8 . 1.395(2) ?
    C8 C9 . 1.441(2) ?
    C9 C10 . 1.493(2) ?
    C10 C15 . 1.396(2) ?
    C10 C11 . 1.404(2) ?
    C11 C12 . 1.388(2) ?
    C11 H11 . 0.9500 ?
    C12 C13 . 1.395(2) ?
    C13 C14 . 1.380(3) ?
    C13 H13 . 0.9500 ?
    C14 C15 . 1.390(3) ?
    C14 H14 . 0.9500 ?
    C15 H15 . 0.9500 ?
    C16 H16A . 0.9800 ?
    C16 H16B . 0.9800 ?
    C16 H16C . 0.9800 ?
    C17 C18 . 1.521(2) ?
    C17 H17A . 0.9900 ?
    C17 H17B . 0.9900 ?
    C18 C19 . 1.499(2) ?
    C19 C20 . 1.396(2) ?
    C19 C24 . 1.399(2) ?
    C20 C21 . 1.388(2) ?
    C20 H20 . 0.9500 ?
    C21 C22 . 1.386(3) ?
    C22 C23 . 1.388(3) ?
    C22 H22 . 0.9500 ?
    C23 C24 . 1.386(2) ?
    C23 H23 . 0.9500 ?
    C24 H24 . 0.9500 ?
loop_
    _geom_angle_atom_site_label_1
    _geom_angle_atom_site_label_2
    _geom_angle_atom_site_label_3
    _geom_angle_site_symmetry_1
    _geom_angle_site_symmetry_3
    _geom_angle
    _geom_angle_publ_flag
    O1 S1 O2 . . 118.90(7) ?
    O1 S1 N1 . . 108.48(7) ?
    O2 S1 N1 . . 107.88(7) ?
    O1 S1 C1 . . 108.06(7) ?
    O2 S1 C1 . . 109.85(7) ?
    N1 S1 C1 . . 102.41(7) ?
    C7 O3 H3O . . 109.5 ?
    C12 O5 C16 . . 117.54(14) ?
    C8 N1 C17 . . 120.09(12) ?
    C8 N1 S1 . . 116.00(10) ?
    C17 N1 S1 . . 120.54(10) ?
    C2 C1 C6 . . 122.05(15) ?
    C2 C1 S1 . . 119.52(13) ?
    C6 C1 S1 . . 118.30(12) ?
    C1 C2 C3 . . 118.36(17) ?
    C1 C2 H2 . . 120.8 ?
    C3 C2 H2 . . 120.8 ?
    C4 C3 C2 . . 120.50(17) ?
    C4 C3 H3 . . 119.8 ?
    C2 C3 H3 . . 119.8 ?
    C3 C4 C5 . . 120.73(16) ?
    C3 C4 H4 . . 119.6 ?
    C5 C4 H4 . . 119.6 ?
    C4 C5 C6 . . 119.85(16) ?
    C4 C5 H5 . . 120.1 ?
    C6 C5 H5 . . 120.1 ?
    C5 C6 C1 . . 118.44(15) ?
    C5 C6 C7 . . 120.38(15) ?
    C1 C6 C7 . . 121.10(14) ?
    O3 C7 C8 . . 121.86(15) ?
    O3 C7 C6 . . 115.32(14) ?
    C8 C7 C6 . . 122.69(14) ?
    C7 C8 N1 . . 119.22(14) ?
    C7 C8 C9 . . 119.34(14) ?
    N1 C8 C9 . . 121.35(14) ?
    O4 C9 C8 . . 118.08(15) ?
    O4 C9 C10 . . 116.78(14) ?
    C8 C9 C10 . . 125.13(14) ?
    C15 C10 C11 . . 120.10(15) ?
    C15 C10 C9 . . 116.76(15) ?
    C11 C10 C9 . . 123.08(14) ?
    C12 C11 C10 . . 119.52(15) ?
    C12 C11 H11 . . 120.2 ?
    C10 C11 H11 . . 120.2 ?
    O5 C12 C11 . . 124.44(15) ?
    O5 C12 C13 . . 115.33(15) ?
    C11 C12 C13 . . 120.23(16) ?
    C14 C13 C12 . . 119.94(17) ?
    C14 C13 H13 . . 120.0 ?
    C12 C13 H13 . . 120.0 ?
    C13 C14 C15 . . 120.79(17) ?
    C13 C14 H14 . . 119.6 ?
    C15 C14 H14 . . 119.6 ?
    C14 C15 C10 . . 119.41(16) ?
    C14 C15 H15 . . 120.3 ?
    C10 C15 H15 . . 120.3 ?
    O5 C16 H16A . . 109.5 ?
    O5 C16 H16B . . 109.5 ?
    H16A C16 H16B . . 109.5 ?
    O5 C16 H16C . . 109.5 ?
    H16A C16 H16C . . 109.5 ?
    H16B C16 H16C . . 109.5 ?
    N1 C17 C18 . . 114.55(12) ?
    N1 C17 H17A . . 108.6 ?
    C18 C17 H17A . . 108.6 ?
    N1 C17 H17B . . 108.6 ?
    C18 C17 H17B . . 108.6 ?
    H17A C17 H17B . . 107.6 ?
    O6 C18 C19 . . 121.96(14) ?
    O6 C18 C17 . . 121.81(14) ?
    C19 C18 C17 . . 116.24(13) ?
    C20 C19 C24 . . 120.00(14) ?
    C20 C19 C18 . . 121.19(14) ?
    C24 C19 C18 . . 118.81(14) ?
    C21 C20 C19 . . 118.81(15) ?
    C21 C20 H20 . . 120.6 ?
    C19 C20 H20 . . 120.6 ?
    C22 C21 C20 . . 121.65(16) ?
    C22 C21 Cl1 . . 119.77(13) ?
    C20 C21 Cl1 . . 118.57(14) ?
    C21 C22 C23 . . 119.06(16) ?
    C21 C22 H22 . . 120.5 ?
    C23 C22 H22 . . 120.5 ?
    C24 C23 C22 . . 120.50(16) ?
    C24 C23 H23 . . 119.8 ?
    C22 C23 H23 . . 119.8 ?
    C23 C24 C19 . . 119.96(16) ?
    C23 C24 H24 . . 120.0 ?
    C19 C24 H24 . . 120.0 ?
loop_
    _geom_torsion_atom_site_label_1
    _geom_torsion_atom_site_label_2
    _geom_torsion_atom_site_label_3
    _geom_torsion_atom_site_label_4
    _geom_torsion_site_symmetry_1
    _geom_torsion_site_symmetry_2
    _geom_torsion_site_symmetry_3
    _geom_torsion_site_symmetry_4
    _geom_torsion
    _geom_torsion_publ_flag
    O1 S1 N1 C8 . . . . -63.67(12) ?
    O2 S1 N1 C8 . . . . 166.30(11) ?
    C1 S1 N1 C8 . . . . 50.42(12) ?
    O1 S1 N1 C17 . . . . 137.03(11) ?
    O2 S1 N1 C17 . . . . 7.00(14) ?
    C1 S1 N1 C17 . . . . -108.87(12) ?
    O1 S1 C1 C2 . . . . -92.59(14) ?
    O2 S1 C1 C2 . . . . 38.57(15) ?
    N1 S1 C1 C2 . . . . 153.01(13) ?
    O1 S1 C1 C6 . . . . 83.31(14) ?
    O2 S1 C1 C6 . . . . -145.53(12) ?
    N1 S1 C1 C6 . . . . -31.09(14) ?
    C6 C1 C2 C3 . . . . -2.3(2) ?
    S1 C1 C2 C3 . . . . 173.42(13) ?
    C1 C2 C3 C4 . . . . 0.1(3) ?
    C2 C3 C4 C5 . . . . 1.9(3) ?
    C3 C4 C5 C6 . . . . -1.7(2) ?
    C4 C5 C6 C1 . . . . -0.4(2) ?
    C4 C5 C6 C7 . . . . -177.14(15) ?
    C2 C1 C6 C5 . . . . 2.5(2) ?
    S1 C1 C6 C5 . . . . -173.33(12) ?
    C2 C1 C6 C7 . . . . 179.16(15) ?
    S1 C1 C6 C7 . . . . 3.4(2) ?
    C5 C6 C7 O3 . . . . 12.2(2) ?
    C1 C6 C7 O3 . . . . -164.46(14) ?
    C5 C6 C7 C8 . . . . -171.91(14) ?
    C1 C6 C7 C8 . . . . 11.4(2) ?
    O3 C7 C8 N1 . . . . -175.40(14) ?
    C6 C7 C8 N1 . . . . 9.0(2) ?
    O3 C7 C8 C9 . . . . 7.9(2) ?
    C6 C7 C8 C9 . . . . -167.76(14) ?
    C17 N1 C8 C7 . . . . 115.68(16) ?
    S1 N1 C8 C7 . . . . -43.71(17) ?
    C17 N1 C8 C9 . . . . -67.67(19) ?
    S1 N1 C8 C9 . . . . 132.94(13) ?
    C7 C8 C9 O4 . . . . -12.0(2) ?
    N1 C8 C9 O4 . . . . 171.39(14) ?
    C7 C8 C9 C10 . . . . 167.21(14) ?
    N1 C8 C9 C10 . . . . -9.4(2) ?
    O4 C9 C10 C15 . . . . -21.7(2) ?
    C8 C9 C10 C15 . . . . 159.13(16) ?
    O4 C9 C10 C11 . . . . 155.54(15) ?
    C8 C9 C10 C11 . . . . -23.6(2) ?
    C15 C10 C11 C12 . . . . -0.8(2) ?
    C9 C10 C11 C12 . . . . -177.97(15) ?
    C16 O5 C12 C11 . . . . 5.0(3) ?
    C16 O5 C12 C13 . . . . -174.59(17) ?
    C10 C11 C12 O5 . . . . -178.35(15) ?
    C10 C11 C12 C13 . . . . 1.3(2) ?
    O5 C12 C13 C14 . . . . 178.59(17) ?
    C11 C12 C13 C14 . . . . -1.1(3) ?
    C12 C13 C14 C15 . . . . 0.4(3) ?
    C13 C14 C15 C10 . . . . 0.0(3) ?
    C11 C10 C15 C14 . . . . 0.2(3) ?
    C9 C10 C15 C14 . . . . 177.50(16) ?
    C8 N1 C17 C18 . . . . -81.30(17) ?
    S1 N1 C17 C18 . . . . 77.15(15) ?
    N1 C17 C18 O6 . . . . -6.8(2) ?
    N1 C17 C18 C19 . . . . 173.22(12) ?
    O6 C18 C19 C20 . . . . -158.08(15) ?
    C17 C18 C19 C20 . . . . 21.9(2) ?
    O6 C18 C19 C24 . . . . 22.0(2) ?
    C17 C18 C19 C24 . . . . -158.04(14) ?
    C24 C19 C20 C21 . . . . 0.6(2) ?
    C18 C19 C20 C21 . . . . -179.32(14) ?
    C19 C20 C21 C22 . . . . 0.8(3) ?
    C19 C20 C21 Cl1 . . . . -178.48(12) ?
    C20 C21 C22 C23 . . . . -1.6(3) ?
    Cl1 C21 C22 C23 . . . . 177.64(14) ?
    C21 C22 C23 C24 . . . . 1.0(3) ?
    C22 C23 C24 C19 . . . . 0.3(3) ?
    C20 C19 C24 C23 . . . . -1.1(2) ?
    C18 C19 C24 C23 . . . . 178.79(15) ?
loop_
    _geom_hbond_atom_site_label_D
    _geom_hbond_atom_site_label_H
    _geom_hbond_atom_site_label_A
    _geom_hbond_site_symmetry_A
    _geom_hbond_distance_DH
    _geom_hbond_distance_HA
    _geom_hbond_distance_DA
    _geom_hbond_angle_DHA
    _geom_hbond_publ_flag
    C4 H4 O5 1_656 0.95 2.49 3.365(2) 154.1 y
    C17 H17A O2 2_655 0.99 2.26 3.2467(19) 173.6 y
    O3 H3O O4 . 0.84 1.70 2.4528(18) 147.7 y
    C11 H11 N1 . 0.95 2.40 2.972(2) 118.0 y
    C17 H17A O2 . 0.99 2.50 2.8199(19) 98.3 n
_iucr_refine_instructions_details
;
TITL Compound X
CELL 0.71073  10.2562  10.9602  11.3861 116.5460 105.3216  97.2383
ZERR    2  0.0003  0.0003  0.0004  0.0015  0.0013  0.0014
LATT  1
SFAC C  H  N  O  S  Cl
UNIT    48   36    2   12    2    2
OMIT    -1   1   1
OMIT     1  -2   1
OMIT    -1   0   1
OMIT     1   0   1
OMIT     0  -2   1
TEMP  -100
SIZE  0.16 0.10 0.08
CONF
HTAB
ACTA  50
BOND $H
EQIV  $1  1+x,y,1+z
EQIV  $2  1-x,-y,-z
HTAB  C4  O5_$1
HTAB  C17 O2_$2
HTAB  O3  O4
HTAB  C11  N1
HTAB  C17  O2
MPLA  4  C1 C6 C7 C8  N1  S1
MPLA  6  C1 > C6
MPLA  6  C10 > C15
MPLA  6  C19 > C24
MPLA  6  C1 > C6
FMAP 2
PLAN -10
L.S.  7
OMIT  -3.0000 180
WGHT    0.04270    0.74150
FVAR       1.10664
CL1   6   -0.057974   -0.183239   -0.017776    11.00000    0.02574    0.05614 =
         0.05161    0.03456   -0.00720   -0.00961
S1    5    0.717250    0.223205    0.202901    11.00000    0.01920    0.02034 =
         0.01508    0.00631    0.00465    0.00331
O1    4    0.776530    0.309226    0.154923    11.00000    0.02759    0.03304 =
         0.02235    0.01437    0.01013    0.00399
O2    4    0.661686    0.072482    0.109253    11.00000    0.02655    0.02053 =
         0.02076    0.00354    0.00536    0.00586
O3    4    0.796275    0.590119    0.601614    11.00000    0.03740    0.02143 =
         0.01689    0.00415    0.00357    0.00314
AFIX 147
H3O   2    0.739832    0.636760    0.590614    11.00000   -1.50000
AFIX   0
O4    4    0.593913    0.643604    0.482661    11.00000    0.03824    0.02252 =
         0.02408    0.00260    0.00732    0.00965
O5    4    0.308364    0.315404   -0.146367    11.00000    0.04081    0.03549 =
         0.02195    0.01322    0.00580    0.01505
O6    4    0.574153    0.124237    0.386749    11.00000    0.02119    0.03263 =
         0.02670    0.01778    0.00427    0.00570
N1    3    0.592563    0.282529    0.253581    11.00000    0.01731    0.01583 =
         0.01614    0.00552    0.00403    0.00123
C1    1    0.843601    0.259019    0.361510    11.00000    0.01868    0.02352 =
         0.01942    0.01048    0.00458    0.00211
C2    1    0.935264    0.175562    0.358206    11.00000    0.02381    0.03188 =
         0.02847    0.01470    0.00812    0.00844
AFIX  43
H2    2    0.924416    0.093557    0.272780    11.00000   -1.20000
AFIX   0
C3    1    1.043621    0.215039    0.483318    11.00000    0.02104    0.04149 =
         0.03864    0.02573    0.00739    0.00963
AFIX  43
H3    2    1.107674    0.159537    0.483399    11.00000   -1.20000
AFIX   0
C4    1    1.058617    0.334637    0.607581    11.00000    0.02067    0.04068 =
         0.02767    0.02195    0.00149    0.00058
AFIX  43
H4    2    1.134596    0.361955    0.691544    11.00000   -1.20000
AFIX   0
C5    1    0.963824    0.414997    0.610739    11.00000    0.02408    0.02962 =
         0.01930    0.01346    0.00185   -0.00285
AFIX  43
H5    2    0.973543    0.495306    0.696978    11.00000   -1.20000
AFIX   0
C6    1    0.853984    0.377432    0.486648    11.00000    0.01955    0.02222 =
         0.01838    0.01031    0.00332   -0.00161
C7    1    0.756885    0.465432    0.487313    11.00000    0.02484    0.01929 =
         0.01560    0.00728    0.00525   -0.00039
C8    1    0.635857    0.424004    0.371330    11.00000    0.02204    0.01698 =
         0.01623    0.00588    0.00666    0.00197
C9    1    0.561338    0.526510    0.369274    11.00000    0.02611    0.01951 =
         0.02152    0.00873    0.00950    0.00401
C10   1    0.448956    0.506935    0.242944    11.00000    0.02482    0.02077 =
         0.02438    0.01260    0.00946    0.00584
C11   1    0.436801    0.413714    0.104416    11.00000    0.02436    0.02093 =
         0.02270    0.01181    0.00868    0.00640
AFIX  43
H11   2    0.499886    0.357017    0.087275    11.00000   -1.20000
AFIX   0
C12   1    0.331979    0.404988   -0.007282    11.00000    0.02826    0.02480 =
         0.02368    0.01292    0.00706    0.00619
C13   1    0.241092    0.490325    0.017970    11.00000    0.03435    0.03647 =
         0.03293    0.01971    0.00716    0.01481
AFIX  43
H13   2    0.170443    0.485264   -0.058701    11.00000   -1.20000
AFIX   0
C14   1    0.253934    0.582048    0.154386    11.00000    0.03589    0.03775 =
         0.04144    0.02010    0.01493    0.02217
AFIX  43
H14   2    0.191400    0.639462    0.170988    11.00000   -1.20000
AFIX   0
C15   1    0.357267    0.591465    0.267824    11.00000    0.03381    0.02713 =
         0.02840    0.01259    0.01317    0.01157
AFIX  43
H15   2    0.365422    0.654865    0.361456    11.00000   -1.20000
AFIX   0
C16   1    0.390434    0.216701   -0.178155    11.00000    0.05080    0.03539 =
         0.02452    0.01123    0.01305    0.01872
AFIX 137
H16A  2    0.361819    0.157545   -0.280498    11.00000   -1.20000
H16B  2    0.375130    0.156017   -0.137949    11.00000   -1.20000
H16C  2    0.490523    0.268989   -0.137775    11.00000   -1.20000
AFIX   0
C17   1    0.458693    0.183772    0.216018    11.00000    0.01669    0.01790 =
         0.01701    0.00729    0.00230    0.00017
AFIX  23
H17A  2    0.427449    0.109873    0.115543    11.00000   -1.20000
H17B  2    0.387008    0.236442    0.226751    11.00000   -1.20000
AFIX   0
C18   1    0.464254    0.110983    0.303120    11.00000    0.02285    0.01606 =
         0.01733    0.00638    0.00758    0.00512
C19   1    0.326177    0.021992    0.279528    11.00000    0.02112    0.01816 =
         0.02297    0.00989    0.00788    0.00499
C20   1    0.210551   -0.032008    0.155158    11.00000    0.02279    0.02427 =
         0.02499    0.01328    0.00696    0.00459
AFIX  43
H20   2    0.217864   -0.013945    0.082602    11.00000   -1.20000
AFIX   0
C21   1    0.084655   -0.112595    0.139387    11.00000    0.02020    0.02649 =
         0.03396    0.01649    0.00510    0.00340
C22   1    0.070929   -0.138970    0.244383    11.00000    0.02641    0.02739 =
         0.04179    0.01965    0.01586    0.00641
AFIX  43
H22   2   -0.016720   -0.192327    0.232688    11.00000   -1.20000
AFIX   0
C23   1    0.187076   -0.086317    0.366899    11.00000    0.03316    0.03095 =
         0.03267    0.01931    0.01613    0.00838
AFIX  43
H23   2    0.179254   -0.105112    0.438900    11.00000   -1.20000
AFIX   0
C24   1    0.314344   -0.006544    0.384962    11.00000    0.02608    0.02554 =
         0.02423    0.01337    0.00956    0.00769
AFIX  43
H24   2    0.393503    0.028740    0.468895    11.00000   -1.20000
HKLF 4
REM  Compound X
REM R1 =  0.0381 for   4317 Fo > 4sig(Fo)  and  0.0436 for all   4806 data
REM    300 parameters refined using      0 restraints
END
WGHT      0.0427      0.7415
REM Highest difference peak  0.359,  deepest hole -0.436,  1-sigma level  0.052
Q1    1   0.7874  0.2375  0.2883  11.00000  0.05    0.36
Q2    1   0.4596  0.1388  0.2557  11.00000  0.05    0.33
Q3    1   0.3914  0.0787  0.2995  11.00000  0.05    0.33
Q4    1   0.8054  0.4156  0.4794  11.00000  0.05    0.27
Q5    1   0.9761  0.2007  0.4361  11.00000  0.05    0.26
Q6    1   0.5048  0.5102  0.2999  11.00000  0.05    0.26
Q7    1   0.5317  0.2401  0.2405  11.00000  0.05    0.26
Q8    1   0.7003  0.4449  0.4207  11.00000  0.05    0.25
Q9    1   0.8849  0.2142  0.3657  11.00000  0.05    0.25
Q10   1   0.8419  0.3163  0.4148  11.00000  0.05    0.23
;
