# Supplementary material for: 2-[2-(3-Chloro­phen­yl)-2-oxoeth­yl]-4-hy­droxy-3-(3-meth­oxy­benzo­yl)-2H-1λ6,2-benzothia­zine-1,1-dione
Source: Acta Crystallogr Sect E Struct Rep Online. 2012 Mar 7;68(Pt 4):o980–1. doi: 10.1107/S1600536812009014 (PMC3343952; doi:10.1107/S1600536812009014)
Supplement: Supplementary file 2 [file e-68-0o980-Isup2.hkl]

#
# h,k,l, Fc-squared, Fo-squared, sigma(Fo-squared) and status flag
#
data_I
_shelx_title ' Compound X'
_shelx_refln_list_code          4
_shelx_F_calc_maximum       87.80
_exptl_crystal_F_000       500.00
_reflns_d_resolution_high  0.7673
 
loop_
 _symmetry_equiv_pos_as_xyz
 'x, y, z'
 '-x, -y, -z'
 
_cell_length_a    10.2562
_cell_length_b    10.9602
_cell_length_c    11.3861
_cell_angle_alpha 116.546
_cell_angle_beta  105.322
_cell_angle_gamma  97.238
 
_shelx_F_squared_multiplier     1.000
 
loop_
 _refln_index_h
 _refln_index_k
 _refln_index_l
 _refln_F_squared_calc
 _refln_F_squared_meas
 _refln_F_squared_sigma
 _refln_observed_status
   2   0   0      154.63      154.64      6.19 o
   3   0   0     1706.00     1696.42     22.11 o
   4   0   0       35.06       23.21      0.52 o
   5   0   0       44.36       51.35      0.96 o
   6   0   0      888.49      873.76     24.90 o
   7   0   0       85.10       81.84      2.62 o
   8   0   0     1397.84     1463.33     24.19 o
   9   0   0       96.00       96.10      2.93 o
  10   0   0      307.50      307.83      9.45 o
  11   0   0       41.34       46.06      1.77 o
  12   0   0       23.89       28.25      1.81 o
 -12   1   0       59.83       58.84      2.67 o
 -11   1   0        0.43        0.61      1.46 o
 -10   1   0      206.23      214.02      6.18 o
  -9   1   0        9.17        8.64      1.03 o
  -8   1   0      835.43      862.86     17.27 o
  -7   1   0      110.39      116.64      6.65 o
  -6   1   0      552.95      506.25     19.31 o
  -5   1   0      165.54      173.72      2.77 o
  -4   1   0        5.94        3.66      0.36 o
  -3   1   0     3863.00     3632.80     46.84 o
  -2   1   0       26.58       20.33      0.57 o
  -1   1   0      225.17      214.55      5.03 o
   0   1   0      717.60      386.27     13.14 o
   1   1   0     4717.59     4513.42     80.17 o
   2   1   0     1076.60     1089.25     13.16 o
   3   1   0      837.65      816.98     10.15 o
   4   1   0      475.20      477.11      6.35 o
   5   1   0     1543.35     1624.99     27.65 o
   6   1   0       42.00       32.71      1.04 o
   7   1   0      820.60      844.65     14.18 o
   8   1   0       65.47       59.83      5.47 o
   9   1   0       54.48       63.65     10.55 o
  10   1   0       21.54       17.47      1.00 o
  11   1   0        2.89        2.81      1.06 o
  12   1   0       78.76       75.56      5.50 o
 -12   2   0        5.03        7.41      2.05 o
 -11   2   0       24.38       21.72      2.77 o
 -10   2   0       76.91       82.25      4.63 o
  -9   2   0     4595.45     4676.54    108.78 o
  -8   2   0       26.59       30.21      4.33 o
  -7   2   0      209.54      210.54      5.90 o
  -6   2   0      921.34      854.22     27.99 o
  -5   2   0      278.36      248.21      8.66 o
  -4   2   0        1.38        2.13      0.70 o
  -3   2   0      306.60      308.78      3.96 o
  -2   2   0      606.45      609.00      8.20 o
  -1   2   0     4418.56     4203.40     74.77 o
   0   2   0       92.59       70.47      1.29 o
   1   2   0       98.04      109.62      1.67 o
   2   2   0     1458.23     1529.93     22.25 o
   3   2   0      225.79      178.97      2.22 o
   4   2   0        5.66        2.15      0.27 o
   5   2   0      101.92       81.44      1.48 o
   6   2   0       41.51       36.63      1.80 o
   7   2   0       95.27       92.75      1.83 o
   8   2   0       20.12       16.82      0.75 o
   9   2   0       36.82       34.31      2.60 o
  10   2   0        0.19        0.73      1.18 o
  11   2   0        0.20       -0.68      0.98 o
 -12   3   0       34.18       41.16      2.12 o
 -11   3   0       39.83       32.92      2.05 o
 -10   3   0      259.12      268.64      6.52 o
  -9   3   0        1.99        5.35      1.51 o
  -8   3   0      389.83      373.43      6.79 o
  -7   3   0        2.91        2.12      0.48 o
  -6   3   0        7.81       11.46      0.46 o
  -5   3   0      334.46      333.07     21.02 o
  -4   3   0     2686.64     2985.56     35.28 o
  -3   3   0      512.30      458.25      6.29 o
  -2   3   0     6088.91     5933.60     91.54 o
  -1   3   0      851.87      859.03     13.86 o
   0   3   0      969.08      872.66     12.44 o
   1   3   0      179.28      156.90      2.32 o
   2   3   0     1504.78     1544.64     30.14 o
   3   3   0      805.93      824.28     11.42 o
   4   3   0       15.49       13.80      1.62 o
   5   3   0       38.07       41.19      1.53 o
   6   3   0     2724.84     2889.39     72.70 o
   7   3   0       27.63       24.70      3.81 o
   8   3   0        1.14        0.56      0.57 o
   9   3   0      432.70      450.27      8.51 o
  10   3   0      275.78      272.43      8.49 o
  11   3   0      262.67      244.07      9.52 o
 -12   4   0        6.06        5.78      1.31 o
 -11   4   0        4.30        7.17      1.31 o
 -10   4   0       38.44       38.92      1.66 o
  -9   4   0        7.28        5.16      1.21 o
  -8   4   0      418.17      428.21     16.17 o
  -7   4   0       27.39       34.66      4.96 o
  -6   4   0      450.55      443.71      8.54 o
  -5   4   0      210.07      203.09      5.15 o
  -4   4   0     3831.18     4253.53     54.72 o
  -3   4   0      162.21      164.65      3.03 o
  -2   4   0     3007.77     3118.15     80.90 o
  -1   4   0      541.46      568.12     11.85 o
   0   4   0      185.31      188.92      7.41 o
   1   4   0        1.69        1.41      0.20 o
   2   4   0      251.89      261.55      8.18 o
   3   4   0      795.24      757.39      9.77 o
   4   4   0        6.47        5.82      0.37 o
   5   4   0        0.17        1.08      0.74 o
   6   4   0      381.43      343.92      5.21 o
   7   4   0      676.17      687.08     10.70 o
   8   4   0       38.61       37.04      2.80 o
   9   4   0       68.77       63.06      4.07 o
  10   4   0      118.52      113.14      4.23 o
 -12   5   0      126.71      146.74      6.81 o
 -11   5   0       29.34       34.69      1.92 o
 -10   5   0        9.97       10.76      1.02 o
  -9   5   0      445.86      438.31     22.14 o
  -8   5   0      120.41      114.66      2.91 o
  -7   5   0       24.67       23.64      0.87 o
  -6   5   0       88.64      105.46      1.85 o
  -5   5   0      129.57      130.24      2.32 o
  -4   5   0      146.51      147.54      2.63 o
  -3   5   0     1995.39     2026.91     28.54 o
  -2   5   0       70.63       79.57      2.74 o
  -1   5   0      228.59      239.08      5.87 o
   0   5   0      759.01      736.60     12.14 o
   1   5   0     2082.28     2228.83     37.92 o
   2   5   0      207.64      228.18      5.17 o
   3   5   0      344.65      347.72      5.66 o
   4   5   0      175.23      172.76      2.97 o
   5   5   0       18.85       16.02      1.71 o
   6   5   0       48.01       47.87      3.58 o
   7   5   0        1.68        2.47      2.36 o
   8   5   0        1.43        1.13      0.45 o
   9   5   0       98.83       93.03      3.35 o
 -12   6   0       53.12       67.87      9.27 o
 -11   6   0      446.32      459.56     11.24 o
 -10   6   0       34.17       42.19      2.36 o
  -9   6   0        2.68        3.78      0.73 o
  -8   6   0      219.45      222.49      4.64 o
  -7   6   0      204.61      210.70      4.25 o
  -6   6   0      103.86      121.71      2.35 o
  -5   6   0       22.10       15.37      0.75 o
  -4   6   0        0.31        0.89      0.65 o
  -3   6   0     1309.09     1281.57     18.65 o
  -2   6   0      467.86      429.53      7.42 o
  -1   6   0      231.76      246.12      4.51 o
   0   6   0       10.37       21.20      0.61 o
   1   6   0       40.62       32.34      1.23 o
   2   6   0      287.48      338.85      5.44 o
   3   6   0      771.45      754.16     29.05 o
   4   6   0      129.96      115.33      6.97 o
   5   6   0      272.45      273.72      6.44 o
   6   6   0     1126.22     1201.13     27.57 o
   7   6   0       21.03       19.23      2.40 o
   8   6   0       47.44       47.14      2.06 o
   9   6   0       13.48       16.69      4.91 o
 -12   7   0       80.91       80.91     14.50 o
 -11   7   0      123.83      107.51     19.79 o
 -10   7   0       39.69       41.95      2.88 o
  -9   7   0      110.66      101.24      7.21 o
  -8   7   0      163.99      130.70      2.97 o
  -7   7   0       35.52       28.52      1.26 o
  -6   7   0       44.91       42.22      1.23 o
  -5   7   0       53.85       47.87      1.40 o
  -4   7   0      151.75      163.17     12.14 o
  -3   7   0      324.03      349.73      6.77 o
  -2   7   0        6.60        4.58      0.52 o
  -1   7   0      178.06      194.49      4.34 o
   0   7   0       20.82       16.75      2.96 o
   1   7   0      146.10      149.59      5.92 o
   2   7   0        3.75        1.89      0.35 o
   3   7   0      421.55      412.38      6.24 o
   4   7   0      569.43      572.25     28.23 o
   5   7   0       19.97       20.44      0.98 o
   6   7   0       32.89       32.18      7.48 o
   7   7   0      252.31      268.24      6.80 o
   8   7   0      129.44      124.95      8.08 o
 -11   8   0        9.18       14.06      4.15 o
 -10   8   0        0.25       -0.16      1.89 o
  -9   8   0       41.96       34.86      4.11 o
  -8   8   0        2.60        1.58      0.66 o
  -7   8   0      598.23      556.44     12.06 o
  -6   8   0      446.16      443.15      9.36 o
  -5   8   0       31.17       31.87      4.10 o
  -4   8   0       14.32       13.33      1.46 o
  -3   8   0     1461.70     1447.23     21.62 o
  -2   8   0        5.60        3.95      1.84 o
  -1   8   0        2.38        3.35      0.52 o
   0   8   0        3.05        2.21      0.45 o
   1   8   0      284.42      281.73     16.98 o
   2   8   0        2.17        3.35      1.22 o
   3   8   0      104.37       96.48      2.85 o
   4   8   0      157.53      153.08     16.15 o
   5   8   0        1.22        4.27      1.47 o
   6   8   0      183.40      190.64      6.74 o
   7   8   0      151.34      148.37      6.39 o
 -11   9   0       12.25       18.07      2.13 o
  -9   9   0        8.92       15.49      2.11 o
  -8   9   0        7.80        9.90      1.06 o
  -7   9   0        0.59        4.66      1.05 o
  -6   9   0        9.89        5.95      0.79 o
  -5   9   0      394.64      381.82      8.42 o
  -4   9   0      105.14      106.97      2.71 o
  -3   9   0       83.57       72.40      1.73 o
  -2   9   0      457.28      448.26     16.02 o
  -1   9   0       31.39       33.43      1.86 o
   0   9   0       49.38       54.65      1.82 o
   1   9   0        5.73        5.20      1.38 o
   2   9   0        6.65        1.95      1.67 o
   3   9   0      103.73      112.87      7.40 o
   4   9   0       36.13       42.44      2.24 o
   5   9   0        1.20        2.11      0.89 o
   6   9   0       47.43       49.04      2.65 o
 -10  10   0       21.45       20.88      1.96 o
  -9  10   0       38.71       35.27      1.90 o
  -8  10   0      103.32      104.22     11.43 o
  -7  10   0       44.13       31.99      5.45 o
  -6  10   0       34.31       37.68      1.66 o
  -5  10   0      271.87      277.03      8.07 o
  -4  10   0        0.05        0.36      0.92 o
  -3  10   0       71.76       71.84      2.91 o
  -2  10   0        0.00        1.15      0.89 o
  -1  10   0       91.05       86.08      4.64 o
   0  10   0      365.61      351.67     16.82 o
   1  10   0        0.07        1.22      0.73 o
   2  10   0        1.85        0.65      0.82 o
   3  10   0        0.08        0.48      0.82 o
   4  10   0      105.04      102.97      4.95 o
  -9  11   0       47.99       41.35      5.10 o
  -8  11   0       26.11       28.49      3.58 o
  -7  11   0       40.51       41.45      2.59 o
  -6  11   0       21.35       22.04      3.69 o
  -5  11   0        4.35        3.66      0.78 o
  -4  11   0       18.42       18.84      3.73 o
  -3  11   0       35.21       30.01      5.23 o
  -2  11   0       46.54       49.97      5.18 o
  -1  11   0       12.40       11.67      1.54 o
   1  11   0       12.90       10.64      1.24 o
   2  11   0      206.50      240.16      8.68 o
   3  11   0       73.51       62.66      3.29 o
  -7  12   0       23.49       31.49      2.13 o
  -6  12   0        0.99       -0.82      1.14 o
  -5  12   0       38.96       26.25      2.13 o
  -4  12   0       13.78       14.00      1.62 o
  -3  12   0        0.83       -1.22      0.90 o
  -2  12   0       22.61       24.79      1.98 o
  -1  12   0       30.92       28.14      2.30 o
   0  12   0       13.98       15.10      1.48 o
   2 -13   1        3.53        6.45      1.14 o
   3 -13   1        4.85        8.68      1.33 o
   4 -13   1        2.33        2.77      0.99 o
   5 -13   1      116.07      118.95      5.52 o
  -2 -12   1       17.37       27.66      2.66 o
  -1 -12   1       28.35       30.08      1.98 o
   0 -12   1       20.45       20.09      1.54 o
   1 -12   1      229.23      229.63      8.76 o
   2 -12   1      582.99      595.69     20.29 o
   3 -12   1        0.34       -1.11      0.74 o
   4 -12   1        8.03        8.73      1.28 o
   5 -12   1        5.75        3.74      1.05 o
   6 -12   1        8.85        5.39      1.05 o
   7 -12   1       66.76       66.43      3.54 o
   8 -12   1       37.19       29.79      2.07 o
  -4 -11   1       65.20       63.09      3.30 o
  -3 -11   1       20.30       21.74      1.77 o
  -2 -11   1       47.16       51.22      2.72 o
  -1 -11   1       68.01       86.96      3.37 o
   0 -11   1       40.65       34.92      1.92 o
   1 -11   1        8.97        8.89      1.13 o
   2 -11   1      153.65      160.19      5.22 o
   3 -11   1       99.85      113.95      3.42 o
   4 -11   1        0.07       -1.41      0.94 o
   5 -11   1        5.41       10.57      4.05 o
   6 -11   1       92.55       92.86      2.87 o
   7 -11   1       65.98       64.54      6.19 o
   8 -11   1       22.09       23.68      1.49 o
   9 -11   1        0.00       -0.10      0.85 o
  -5 -10   1       22.03       20.09      1.54 o
  -4 -10   1       37.99       41.74      2.57 o
  -3 -10   1        5.31        2.61      1.00 o
  -2 -10   1       73.17       62.66      2.72 o
  -1 -10   1        1.58        3.93      0.67 o
   0 -10   1      127.74      130.12      4.56 o
   1 -10   1      483.98      493.42     13.05 o
   2 -10   1      677.22      728.44     27.98 o
   3 -10   1       12.38       11.88      1.95 o
   4 -10   1       51.15       55.98      1.97 o
   5 -10   1      222.20      248.62     13.36 o
   6 -10   1       55.92       57.54      4.86 o
   7 -10   1       41.12       38.25      3.86 o
   8 -10   1        5.56        5.75      1.34 o
   9 -10   1       49.83       51.61      4.29 o
  10 -10   1       42.60       46.07      3.01 o
  -6  -9   1      291.30      315.51     15.35 o
  -5  -9   1       32.55       36.27      4.74 o
  -4  -9   1        0.03        1.21      0.58 o
  -3  -9   1      494.30      494.17      9.23 o
  -2  -9   1      114.53      117.75      4.32 o
  -1  -9   1       19.49       16.66      0.92 o
   0  -9   1      218.84      205.66      4.98 o
   1  -9   1      219.60      216.98      4.45 o
   2  -9   1      147.78      161.03      8.32 o
   3  -9   1      665.07      655.03     12.93 o
   4  -9   1       39.82       38.23      3.25 o
   5  -9   1        8.60       10.48      0.75 o
   6  -9   1        0.25        2.66      1.67 o
   7  -9   1       24.94       21.04      4.14 o
   8  -9   1      223.15      235.91      6.66 o
   9  -9   1        8.96        6.91      1.10 o
  10  -9   1       11.33        8.88      1.96 o
  11  -9   1       35.79       37.62      2.49 o
  -7  -8   1      129.43      106.77      5.56 o
  -6  -8   1       27.10       34.71      1.92 o
  -5  -8   1       77.10       73.78      2.14 o
  -4  -8   1      125.10      130.05     10.23 o
  -3  -8   1      666.27      663.23     12.14 o
  -2  -8   1      194.33      194.83     13.00 o
  -1  -8   1       12.21        9.89      0.48 o
   0  -8   1      399.77      390.05      7.07 o
   1  -8   1       16.67       18.71      1.59 o
   2  -8   1       22.77       21.34      0.74 o
   3  -8   1       49.53       48.31      4.10 o
   4  -8   1       79.06       74.74      6.39 o
   5  -8   1      480.08      490.46      8.96 o
   6  -8   1      139.24      112.67      3.36 o
   7  -8   1       34.49       33.70      1.15 o
   8  -8   1      359.83      344.64     10.40 o
   9  -8   1       55.01       48.22      2.85 o
  10  -8   1        3.19        0.56      0.85 o
  11  -8   1        9.96       12.06      5.04 o
  -8  -7   1       51.91       45.81      2.45 o
  -7  -7   1       23.86       22.51      1.19 o
  -6  -7   1      211.14      226.99      4.80 o
  -5  -7   1       53.83       51.74      1.56 o
  -4  -7   1        1.34        2.98      0.43 o
  -3  -7   1      156.26      140.79      7.62 o
  -2  -7   1        0.01        1.42      0.31 o
  -1  -7   1      736.75      785.46     11.80 o
   0  -7   1      205.99      203.14      9.11 o
   1  -7   1        3.45        2.05      0.61 o
   2  -7   1      575.30      595.92      8.26 o
   3  -7   1        4.52        5.57      0.91 o
   4  -7   1      101.80      118.97      2.37 o
   5  -7   1      220.04      220.94      9.02 o
   6  -7   1       16.94       18.20      0.70 o
   7  -7   1      241.27      227.05      4.52 o
   8  -7   1        6.93        3.72      0.69 o
   9  -7   1        1.60        1.92      2.50 o
  10  -7   1       35.73       37.66      5.32 o
  11  -7   1       10.15       15.73      1.99 o
  12  -7   1        1.28        3.50      3.31 o
  -9  -6   1      149.13      158.73      6.60 o
  -8  -6   1        3.77        4.48      0.63 o
  -7  -6   1       61.60       59.05      2.65 o
  -6  -6   1      114.30      118.31      2.55 o
  -5  -6   1      382.00      371.10      6.19 o
  -4  -6   1      205.56      195.78      8.10 o
  -3  -6   1      107.51      112.42      2.87 o
  -2  -6   1     1242.01     1275.28     15.89 o
  -1  -6   1     1983.55     2096.42     23.40 o
   0  -6   1      217.12      199.49      3.61 o
   1  -6   1      362.27      389.95      5.89 o
   2  -6   1      416.75      434.19      6.69 o
   3  -6   1      113.24      112.31      2.20 o
   4  -6   1      408.67      423.46     12.84 o
   5  -6   1      207.51      231.74     10.33 o
   6  -6   1      364.06      341.43      5.85 o
   7  -6   1        3.24        5.20      0.98 o
   8  -6   1      358.13      362.97      7.71 o
   9  -6   1       98.12       97.59     13.80 o
  10  -6   1       18.95       14.04      2.43 o
  11  -6   1       11.64        9.96      1.37 o
  12  -6   1      136.42      142.17      6.60 o
 -10  -5   1      138.25      139.93      7.00 o
  -9  -5   1      332.41      348.14     19.89 o
  -8  -5   1      211.64      221.80      7.10 o
  -7  -5   1      399.76      412.66     20.47 o
  -6  -5   1        0.00        0.67      0.78 o
  -5  -5   1      143.44      141.39      2.35 o
  -4  -5   1        1.56        2.02      0.49 o
  -3  -5   1      359.62      320.45      4.12 o
  -2  -5   1       35.48       42.36      1.88 o
  -1  -5   1      349.51      333.29      4.75 o
   0  -5   1      287.53      284.32      4.09 o
   1  -5   1      719.36      812.61     11.64 o
   2  -5   1      222.60      238.02      6.45 o
   3  -5   1      354.94      383.26      5.25 o
   4  -5   1      142.02      173.62      5.48 o
   5  -5   1      276.47      248.19      3.62 o
   6  -5   1      242.13      254.89      9.44 o
   7  -5   1       32.65       31.39      2.40 o
   8  -5   1        1.51        5.42      1.72 o
   9  -5   1      118.98      119.99     14.35 o
  10  -5   1      413.21      411.57     11.52 o
  11  -5   1      153.77      163.87      5.97 o
 -11  -4   1      386.13      414.90     11.91 o
 -10  -4   1      151.40      161.97      5.63 o
  -9  -4   1       56.75       57.89      1.85 o
  -8  -4   1        8.52        6.49      0.66 o
  -7  -4   1       83.73       74.38      1.42 o
  -6  -4   1      427.42      442.73     23.03 o
  -5  -4   1     1084.85     1086.27     16.17 o
  -4  -4   1       72.72       75.77      3.62 o
  -3  -4   1      465.49      424.49     11.34 o
  -2  -4   1       31.26       54.50      0.89 o
  -1  -4   1      236.14      219.34      3.48 o
   0  -4   1      136.62      143.46      2.14 o
   1  -4   1      236.93      281.15      3.94 o
   2  -4   1      191.99      223.99      2.85 o
   3  -4   1     2144.48     2125.63     27.39 o
   4  -4   1     1120.30     1219.15     16.06 o
   5  -4   1     1046.26     1048.59     14.27 o
   6  -4   1     1359.07     1323.08     22.92 o
   7  -4   1       91.06       89.97      2.74 o
   8  -4   1     1175.21     1131.83     27.29 o
   9  -4   1        0.07        0.06      1.75 o
  10  -4   1      251.74      253.77     24.28 o
  11  -4   1       36.53       39.86      3.53 o
  12  -4   1      224.44      246.02     10.31 o
 -11  -3   1        4.03       12.58      4.67 o
 -10  -3   1        0.17        0.04      0.64 o
  -9  -3   1      393.73      386.07     18.80 o
  -8  -3   1       64.45       62.51      2.00 o
  -7  -3   1       51.50       51.90      1.06 o
  -6  -3   1      438.18      420.32     12.63 o
  -5  -3   1        6.88       10.19      0.48 o
  -4  -3   1       44.89       56.66      1.09 o
  -3  -3   1      865.51      863.02     14.85 o
  -2  -3   1       10.87       14.54      0.34 o
  -1  -3   1     2218.04     2333.47     27.59 o
   0  -3   1     4126.96     3943.11     54.23 o
   1  -3   1     3069.88     2985.25     37.70 o
   2  -3   1      298.45      269.66      3.42 o
   3  -3   1       20.49       34.08      2.48 o
   4  -3   1       80.69       84.07      2.74 o
   5  -3   1      847.42      916.90     12.38 o
   6  -3   1      279.19      273.77      6.29 o
   7  -3   1        0.94       -0.88      2.03 o
   8  -3   1       10.70       14.03      2.49 o
   9  -3   1     1583.63     1694.31     34.84 o
  10  -3   1       15.71       17.22      1.26 o
  12  -3   1        4.50        3.04      1.18 o
 -12  -2   1       16.50       10.23      1.97 o
 -11  -2   1       66.82       79.85      2.68 o
 -10  -2   1       52.90       49.75      6.79 o
  -9  -2   1       38.09       46.17      4.40 o
  -8  -2   1       79.41       85.72      1.82 o
  -7  -2   1      322.60      330.21      5.44 o
  -6  -2   1      261.98      244.96      3.77 o
  -5  -2   1     1084.89     1102.81     12.96 o
  -4  -2   1      545.45      571.27      6.39 o
  -3  -2   1      451.51      413.56      5.39 o
  -2  -2   1      235.35      194.31      2.40 o
  -1  -2   1     3968.33     3917.67     54.05 o
   2  -2   1     2979.46     3007.06     55.92 o
   3  -2   1     2663.01     2704.20     76.76 o
   4  -2   1      762.65      750.25      8.92 o
   5  -2   1       17.47       22.17      1.88 o
   6  -2   1     1199.27     1177.61     24.84 o
   7  -2   1       48.27       57.48      6.08 o
   8  -2   1       20.08       19.86      1.17 o
   9  -2   1        1.13        1.99      1.34 o
  10  -2   1      191.59      210.87     10.99 o
  11  -2   1       58.03       54.20      2.59 o
  12  -2   1        2.81        1.45      1.22 o
 -12  -1   1      103.28      105.96      4.09 o
 -11  -1   1      205.70      210.35      9.23 o
 -10  -1   1       19.80       17.16      1.02 o
  -9  -1   1      365.64      398.80     10.83 o
  -8  -1   1      201.77      212.31      4.18 o
  -7  -1   1        0.77        4.13      1.07 o
  -6  -1   1      278.03      259.24      7.03 o
  -5  -1   1       56.83       80.72      1.20 o
  -4  -1   1        0.67        1.33      0.40 o
  -3  -1   1     1812.27     1911.11     20.02 o
  -2  -1   1       81.41       95.64      1.59 o
  -1  -1   1        2.67       19.92      0.48 o
   2  -1   1       12.91        8.45      0.71 o
   3  -1   1      314.54      310.82      4.30 o
   4  -1   1      218.28      176.59      2.63 o
   5  -1   1      116.52      137.04      2.24 o
   6  -1   1      123.06      121.84      2.80 o
   7  -1   1      134.46      127.92      8.15 o
   8  -1   1       91.07       87.43      3.28 o
   9  -1   1       15.37       15.21      1.77 o
  10  -1   1       20.79       15.98      2.69 o
  11  -1   1       83.90       79.96      6.05 o
  12  -1   1       59.43       52.87      3.20 o
 -12   0   1        0.28       -0.02      0.73 o
 -11   0   1        1.02        0.90      0.94 o
 -10   0   1        3.01        4.32      2.09 o
  -9   0   1       71.59       72.37      5.89 o
  -8   0   1     1105.84     1088.90     38.82 o
  -7   0   1        9.78        9.65      0.65 o
  -6   0   1       10.97        4.41      0.49 o
  -5   0   1      440.15      431.05     26.10 o
  -4   0   1       23.64       35.54      1.73 o
  -3   0   1     1288.62     1279.83     15.36 o
  -2   0   1      115.59      100.27      2.89 o
   2   0   1     2940.16     2986.45     56.79 o
   3   0   1      368.11      365.86      9.88 o
   4   0   1     1107.36     1139.09     15.10 o
   5   0   1     1381.86     1443.50     19.25 o
   6   0   1      183.80      161.39     11.47 o
   7   0   1     1057.62     1060.53     17.46 o
   8   0   1      469.29      471.05      9.79 o
   9   0   1       27.82       29.86      3.16 o
  10   0   1       13.21       15.31      2.02 o
  11   0   1        7.57        7.98      2.56 o
 -12   1   1      111.33      111.46      3.95 o
 -11   1   1      113.52      124.91      3.64 o
 -10   1   1       30.80       35.40      2.94 o
  -9   1   1       65.35       78.81     12.37 o
  -8   1   1        1.42        2.41      1.50 o
  -7   1   1      124.17      121.50      5.45 o
  -6   1   1       23.49       22.96      1.44 o
  -5   1   1        5.22        0.55      0.31 o
  -4   1   1      241.46      247.88      7.57 o
  -3   1   1     2815.73     2741.62     35.46 o
  -2   1   1     2363.82     2318.26     32.18 o
   0   1   1      281.59      267.84      6.27 o
   1   1   1     1189.90     1145.66     14.92 o
   2   1   1       20.93       15.03      0.35 o
   3   1   1      166.34      137.02      4.43 o
   4   1   1     1237.57     1170.40     15.74 o
   5   1   1      149.15      161.37      2.42 o
   6   1   1        3.06        3.75      1.63 o
   7   1   1     1744.54     1741.65     27.86 o
   8   1   1       47.36       44.21      1.15 o
   9   1   1        4.97        5.33      0.73 o
  10   1   1        2.97        3.01      1.18 o
  11   1   1       13.24        7.97      1.35 o
 -13   2   1       27.76       20.05      1.77 o
 -12   2   1        4.55        4.25      2.33 o
 -11   2   1        3.21        5.35      3.99 o
 -10   2   1        0.30        4.12      2.24 o
  -9   2   1      283.51      278.73     13.17 o
  -8   2   1      965.56      956.72     24.04 o
  -7   2   1      314.11      305.99      5.70 o
  -6   2   1      173.84      171.37      2.96 o
  -5   2   1     5563.22     5719.53     72.97 o
  -4   2   1     1283.86     1346.11     16.52 o
  -3   2   1     1823.10     1774.59     55.42 o
  -2   2   1      125.39      120.52      4.68 o
   0   2   1     2600.00     2380.95     33.69 o
   1   2   1     1841.47     1775.56     30.46 o
   2   2   1      134.22      131.29      2.38 o
   3   2   1      814.95      851.11     11.36 o
   4   2   1       44.88       45.57      4.27 o
   5   2   1      170.94      192.11      3.71 o
   6   2   1       77.45       77.95      2.87 o
   7   2   1       52.27       51.09      1.29 o
   8   2   1       34.89       32.59      1.25 o
   9   2   1      606.80      594.01     13.65 o
  10   2   1      182.24      183.96      5.93 o
  11   2   1        7.50        9.96      1.85 o
 -13   3   1       73.47       66.85      3.19 o
 -12   3   1       53.46       57.19      9.39 o
 -11   3   1      102.67      109.13      4.57 o
 -10   3   1      120.69      119.11      4.52 o
  -9   3   1        0.16        0.33      0.60 o
  -8   3   1      438.44      476.15     39.18 o
  -7   3   1       81.16       78.52      2.16 o
  -6   3   1      101.22       96.17      2.03 o
  -5   3   1      151.39      162.71      2.33 o
  -4   3   1     1227.07     1279.81     16.92 o
  -3   3   1      855.04      820.95     27.39 o
  -2   3   1     3150.20     3044.57     47.59 o
  -1   3   1      209.27      213.91     18.67 o
   0   3   1      118.19      115.52      1.96 o
   1   3   1        4.91        4.13      0.74 o
   2   3   1      137.44      145.07      2.04 o
   3   3   1       82.84       77.37      4.27 o
   4   3   1      130.97      114.38      2.11 o
   5   3   1       56.71       54.65      1.87 o
   6   3   1        5.28        5.04      0.86 o
   7   3   1      203.06      212.22      5.15 o
   8   3   1       55.23       50.42      3.11 o
   9   3   1        0.35        2.52      0.94 o
  10   3   1        4.43        5.35      1.46 o
 -13   4   1       12.05       14.75      3.68 o
 -12   4   1      109.60      106.71     11.66 o
 -11   4   1      185.89      198.34     19.08 o
 -10   4   1      563.63      609.61     12.88 o
  -9   4   1      362.91      364.09     26.15 o
  -8   4   1       98.46       84.79      8.17 o
  -7   4   1      244.07      230.41      6.82 o
  -6   4   1      624.98      679.20     15.36 o
  -5   4   1      431.38      419.85      6.58 o
  -4   4   1       11.68        7.15      0.93 o
  -3   4   1     2493.81     2699.25     38.33 o
  -2   4   1      256.90      233.78      4.81 o
  -1   4   1     1128.64     1182.00     17.02 o
   0   4   1      605.64      573.55      8.62 o
   1   4   1     1624.86     1766.75     25.37 o
   2   4   1       31.33       34.71      1.76 o
   3   4   1       98.50       98.35      1.96 o
   4   4   1      660.22      638.01     26.59 o
   5   4   1      492.48      482.88     25.61 o
   6   4   1       29.96       32.48      2.13 o
   7   4   1       42.67       45.37      3.57 o
   8   4   1        0.45        1.61      1.14 o
   9   4   1       62.80       62.22      5.75 o
  10   4   1       32.22       29.81      8.09 o
 -12   5   1       46.63       44.74      2.37 o
 -11   5   1        1.46       -0.15      0.71 o
 -10   5   1      143.05      148.09      4.92 o
  -9   5   1       45.96       35.24      1.40 o
  -8   5   1      150.11      150.76      2.51 o
  -7   5   1        1.73        0.38      0.82 o
  -6   5   1        0.91        0.06      0.45 o
  -5   5   1       74.65       67.89      1.42 o
  -4   5   1       41.40       32.89      1.75 o
  -3   5   1      686.05      713.43     12.31 o
  -2   5   1      281.41      257.47      7.97 o
  -1   5   1       12.35       12.62      1.74 o
   0   5   1      245.90      302.61      4.83 o
   1   5   1      355.99      417.67      6.56 o
   2   5   1     1390.59     1412.89     56.26 o
   3   5   1      280.14      276.43     12.45 o
   4   5   1      558.34      560.55      8.74 o
   5   5   1      194.83      208.00      8.00 o
   6   5   1      491.57      486.23     13.55 o
   7   5   1        0.09        0.28      0.66 o
   8   5   1        7.63        6.27      4.04 o
   9   5   1        0.26        0.31      0.69 o
 -12   6   1       58.08       53.78      7.92 o
 -11   6   1       86.94       84.75      3.26 o
 -10   6   1       31.98       25.93      7.23 o
  -9   6   1       13.95       18.21      2.83 o
  -8   6   1       66.70       44.46      4.08 o
  -7   6   1       91.92       93.80      3.18 o
  -6   6   1      184.44      177.41      3.06 o
  -5   6   1      865.89      890.96     30.37 o
  -4   6   1      136.98      138.46      3.26 o
  -3   6   1      290.74      313.33      6.51 o
  -2   6   1       32.64       29.91      1.06 o
  -1   6   1       21.88       17.58      0.88 o
   0   6   1       14.14        8.22      0.50 o
   1   6   1      288.98      284.46      5.39 o
   2   6   1       39.33       32.56      3.65 o
   3   6   1      821.24      790.95     15.76 o
   4   6   1      110.09      100.48      5.25 o
   5   6   1     1006.86      999.27     20.61 o
   6   6   1      111.44       99.41      8.76 o
   7   6   1      340.93      348.70     12.92 o
   8   6   1       20.25       19.74      4.81 o
 -12   7   1       23.76       25.45      4.76 o
 -11   7   1        0.26        0.65      1.55 o
 -10   7   1      105.77       91.83      4.14 o
  -9   7   1       19.77       15.10      1.85 o
  -8   7   1       22.42       13.51      0.96 o
  -7   7   1      274.55      270.16      6.56 o
  -6   7   1       99.47       95.31      7.70 o
  -5   7   1      463.62      466.80     11.86 o
  -4   7   1     1651.87     1578.80     30.41 o
  -3   7   1      740.06      717.01     24.82 o
  -2   7   1       55.41       53.44      1.64 o
  -1   7   1      110.14      111.51      3.86 o
   0   7   1        4.76        8.69      0.73 o
   1   7   1      544.16      547.71     29.57 o
   2   7   1        0.16        0.45      0.61 o
   3   7   1        0.03        0.60      1.01 o
   4   7   1      893.07     1008.39     23.93 o
   5   7   1      108.20      112.45      3.54 o
   6   7   1        2.37        3.27      4.00 o
   7   7   1       98.72       93.76      5.64 o
 -11   8   1       64.94       60.98      3.86 o
 -10   8   1        5.11        2.35      1.06 o
  -9   8   1      137.23      126.15      4.26 o
  -8   8   1       73.88       72.23      2.27 o
  -7   8   1       71.97       73.49      5.27 o
  -6   8   1        9.41        6.55      2.29 o
  -5   8   1      180.30      199.58     11.22 o
  -4   8   1     1835.82     1772.41     33.49 o
  -3   8   1      845.28      845.60     40.73 o
  -2   8   1      748.41      737.84     72.91 o
  -1   8   1      256.21      221.82     19.66 o
   0   8   1      217.04      208.83      9.50 o
   1   8   1        5.97        2.94      0.82 o
   2   8   1       11.94       17.55      3.07 o
   3   8   1      100.58      110.43      3.19 o
   4   8   1        6.85        7.74      1.07 o
   5   8   1      117.85      105.55      4.07 o
   6   8   1        0.00        1.96      1.13 o
 -11   9   1        1.20        5.43      1.92 o
 -10   9   1      118.38      117.73      8.90 o
  -9   9   1       39.85       32.52      3.95 o
  -8   9   1      127.15      117.07      3.79 o
  -7   9   1       14.74       15.89      1.03 o
  -6   9   1        6.05        3.57      1.92 o
  -5   9   1       64.10       74.62      2.96 o
  -4   9   1       35.40       28.99      2.85 o
  -3   9   1      292.53      320.39      8.88 o
  -2   9   1      196.00      208.59      6.91 o
  -1   9   1       55.69       62.26      2.66 o
   0   9   1        0.10       -0.07      0.65 o
   1   9   1       54.48       57.81      2.12 o
   2   9   1       87.48       76.59      2.54 o
   3   9   1       23.20       21.62      1.33 o
   4   9   1       52.55       53.83      2.92 o
   5   9   1      126.55      135.04      5.46 o
 -10  10   1        0.09        1.06      1.43 o
  -9  10   1        1.76        1.68      1.84 o
  -8  10   1        2.63        8.81      2.41 o
  -7  10   1        0.26       -0.02      1.30 o
  -6  10   1      218.05      220.66      5.75 o
  -5  10   1        8.74        4.83      2.74 o
  -4  10   1      228.50      228.46      6.04 o
  -3  10   1      201.57      188.10      4.99 o
  -2  10   1      104.08      114.08      4.25 o
  -1  10   1        4.48        8.88      1.63 o
   0  10   1       18.00       17.26      2.96 o
   1  10   1       64.59       62.87      9.76 o
   2  10   1      490.22      507.47     17.91 o
   3  10   1       59.53       49.81      3.06 o
  -8  11   1       30.76       31.80      2.14 o
  -7  11   1      111.41      114.53      6.49 o
  -6  11   1       31.46       19.78      1.51 o
  -5  11   1        2.80        3.41      0.91 o
  -4  11   1        1.13        0.33      2.56 o
  -3  11   1      145.73      153.86      5.12 o
  -2  11   1        6.90        0.90      0.98 o
  -1  11   1      175.95      164.65      6.73 o
   0  11   1       71.41       63.66      3.32 o
   1  11   1        1.44        3.10      1.21 o
  -6  12   1       68.68       76.20      3.79 o
  -5  12   1        8.29        2.95      1.00 o
  -4  12   1       16.44       14.68      1.73 o
  -3  12   1        0.14       -0.48      0.89 o
  -2  12   1      188.06      186.18      7.89 o
   0 -13   2        0.84       -0.16      0.65 o
   1 -13   2       22.02       27.37      2.08 o
   2 -13   2      112.08       97.01      6.23 o
   3 -13   2       61.10       68.96      3.15 o
   4 -13   2        3.13       -0.24      0.82 o
   5 -13   2        4.62        3.49      1.15 o
   6 -13   2       15.31       13.73      1.47 o
  -3 -12   2        1.04        2.70      1.07 o
  -2 -12   2       18.70       16.61      1.54 o
  -1 -12   2       26.44       33.23      1.98 o
   0 -12   2       43.31       46.17      2.58 o
   1 -12   2       17.67       16.68      1.40 o
   2 -12   2       35.91       38.21      2.01 o
   3 -12   2       70.52       64.38      2.75 o
   4 -12   2       48.21       46.92      2.73 o
   5 -12   2       37.63       30.99      2.01 o
   6 -12   2      139.59      115.63      4.86 o
   7 -12   2        4.42        4.51      1.00 o
   8 -12   2        3.12        1.89      0.82 o
  -4 -11   2       34.27       27.85      1.91 o
  -2 -11   2       21.96       19.13      1.50 o
  -1 -11   2       83.67       86.80      3.20 o
   0 -11   2       82.08       94.54      3.34 o
   1 -11   2       15.94       16.02      1.74 o
   2 -11   2      175.95      173.85      4.54 o
   3 -11   2       27.32       26.98      1.33 o
   4 -11   2        0.32        0.37      1.95 o
   5 -11   2       30.92       42.15      3.54 o
   6 -11   2       10.29       10.08      2.80 o
   7 -11   2       17.92       18.92      1.54 o
   8 -11   2        2.62       -0.22      0.60 o
   9 -11   2      131.93      135.04      8.40 o
  -6 -10   2       24.81       20.46      2.59 o
  -5 -10   2       42.42       44.70      4.72 o
  -4 -10   2       36.52       38.30      2.62 o
  -3 -10   2      453.93      459.68     10.38 o
  -2 -10   2       30.36       35.14      1.71 o
  -1 -10   2       15.57       10.56      0.68 o
   0 -10   2      199.28      185.02      4.69 o
   1 -10   2     1812.45     1862.37     31.42 o
   2 -10   2        6.98        6.22      0.58 o
   3 -10   2      226.79      223.69      4.49 o
   4 -10   2       95.50       85.85      2.51 o
   5 -10   2      127.74      117.51      3.19 o
   6 -10   2        5.92       10.53      0.82 o
   7 -10   2       53.39       43.97      2.65 o
   8 -10   2        5.36        4.39      0.81 o
   9 -10   2       74.73       68.31     11.11 o
  10 -10   2       28.33       25.43      2.11 o
  -7  -9   2        5.35        6.53      1.68 o
  -6  -9   2       98.88       91.11      5.05 o
  -5  -9   2       14.27       12.61      1.44 o
  -4  -9   2        0.09        0.01      0.40 o
  -3  -9   2       27.33       31.22      1.06 o
  -2  -9   2      234.01      252.70      5.90 o
  -1  -9   2       84.68       89.68      2.31 o
   0  -9   2      354.95      357.18      7.33 o
   1  -9   2       59.00       58.40      2.82 o
   2  -9   2       36.79       37.92      2.33 o
   3  -9   2       20.29       21.33      1.71 o
   4  -9   2      109.45      103.11      4.36 o
   5  -9   2      182.12      168.65      3.47 o
   6  -9   2      366.41      322.78      6.33 o
   7  -9   2        1.31        0.77      0.61 o
   8  -9   2      136.81      150.64      5.24 o
   9  -9   2        4.91       11.67      1.26 o
  10  -9   2       37.76       32.91      2.72 o
  11  -9   2       67.18       77.94      5.74 o
  -8  -8   2      443.36      431.25     15.70 o
  -7  -8   2       80.54       72.13      2.78 o
  -6  -8   2       34.91       43.08      1.75 o
  -5  -8   2       18.33       16.34      2.71 o
  -4  -8   2       32.40       37.39      1.29 o
  -3  -8   2      259.14      245.21      4.28 o
  -2  -8   2       57.62       70.39      6.28 o
  -1  -8   2        0.30        1.60      0.90 o
   0  -8   2      720.17      726.59     10.16 o
   1  -8   2      374.15      354.66      5.56 o
   2  -8   2       44.18       39.53      1.54 o
   3  -8   2       22.09       25.09      1.81 o
   4  -8   2       61.64       66.27      1.44 o
   5  -8   2       48.64       55.57      1.42 o
   6  -8   2      139.18      122.75      2.78 o
   7  -8   2       19.71       23.98      1.02 o
   8  -8   2        0.94        1.95      1.59 o
   9  -8   2      210.51      225.76      6.81 o
  10  -8   2        4.71        4.41      1.13 o
  11  -8   2       73.10       81.50      4.87 o
  -9  -7   2        4.37        6.87      1.94 o
  -8  -7   2        3.32        1.21      1.60 o
  -7  -7   2        0.28        4.50      1.06 o
  -6  -7   2      260.93      260.63      8.61 o
  -5  -7   2      340.70      322.84      8.17 o
  -4  -7   2       67.39       60.17      1.38 o
  -3  -7   2      654.38      700.05     13.43 o
  -2  -7   2      989.30      977.00     12.06 o
  -1  -7   2      134.84      139.06      2.11 o
   0  -7   2        2.28        1.37      0.40 o
   1  -7   2      825.09      836.10     11.12 o
   2  -7   2     1156.18     1214.79     16.36 o
   3  -7   2       19.35       28.60      1.82 o
   4  -7   2       39.83       38.60      0.91 o
   5  -7   2       37.45       36.30      3.56 o
   6  -7   2      127.71      116.45      2.45 o
   7  -7   2      316.51      260.75     37.05 o
   8  -7   2       18.81       18.79      1.40 o
   9  -7   2        7.11       11.58      5.47 o
  10  -7   2       18.54       19.46      2.31 o
  11  -7   2      211.51      207.83      9.09 o
 -10  -6   2        0.92       -1.38      1.23 o
  -9  -6   2      497.82      469.02     19.75 o
  -8  -6   2       33.09       28.74      0.92 o
  -7  -6   2      144.02      140.34      3.18 o
  -6  -6   2       33.80       30.13      0.95 o
  -5  -6   2      366.53      346.31      5.82 o
  -4  -6   2      153.05      147.66      3.97 o
  -3  -6   2     1066.76     1136.65     13.35 o
  -2  -6   2      284.46      284.20      3.55 o
  -1  -6   2       62.87       60.31      1.18 o
   0  -6   2      887.72      848.51     20.04 o
   1  -6   2       18.99       17.28      1.11 o
   2  -6   2      204.02      250.30      3.58 o
   3  -6   2       12.30        9.68      0.40 o
   4  -6   2      153.00      150.12      5.74 o
   5  -6   2      170.84      189.90     14.39 o
   6  -6   2      914.42      967.12     13.41 o
   7  -6   2       33.61       43.69      5.81 o
   8  -6   2      123.65      123.37      6.63 o
   9  -6   2      358.99      373.29     11.70 o
  10  -6   2        0.19        0.43      0.96 o
  11  -6   2       29.19       29.43      2.99 o
  12  -6   2       12.18       15.32      1.56 o
 -10  -5   2       14.06        8.85      2.40 o
  -9  -5   2        2.33        0.69      0.77 o
  -8  -5   2     1361.01     1398.49     19.12 o
  -7  -5   2       10.23        7.39      1.60 o
  -6  -5   2      225.12      233.37      4.64 o
  -5  -5   2        7.19        9.36      2.08 o
  -4  -5   2        3.22        2.71      0.25 o
  -3  -5   2      211.17      183.76      6.61 o
  -2  -5   2     2200.34     2212.29     24.94 o
  -1  -5   2       29.90       29.21      1.31 o
   0  -5   2      729.15      738.80      8.50 o
   1  -5   2       33.77       22.82      1.25 o
   2  -5   2     1283.79     1400.52     18.17 o
   3  -5   2        0.94        1.20      0.29 o
   4  -5   2      173.31      193.63      4.26 o
   5  -5   2       55.34       51.22      1.15 o
   6  -5   2      739.13      744.69     15.54 o
   7  -5   2       16.33       12.63      3.40 o
   8  -5   2       52.21       53.04      3.55 o
   9  -5   2        0.75        0.57      0.69 o
  10  -5   2       23.77       24.48      1.76 o
  11  -5   2        7.15        4.77      1.56 o
  12  -5   2       82.62       79.74      9.11 o
 -11  -4   2        9.80        5.49      1.16 o
 -10  -4   2      115.82      113.28      6.64 o
  -9  -4   2      129.63      137.04      6.27 o
  -8  -4   2       86.39       89.88      3.32 o
  -7  -4   2      246.20      258.81      3.97 o
  -6  -4   2      180.65      160.95      3.67 o
  -5  -4   2      161.31      127.07      1.91 o
  -4  -4   2      595.95      613.75      7.08 o
  -3  -4   2      349.54      348.74      5.90 o
  -2  -4   2      284.72      248.94      5.42 o
  -1  -4   2     2234.01     2253.12     26.62 o
   0  -4   2      365.24      351.44     26.45 o
   1  -4   2      590.53      632.43      7.23 o
   2  -4   2     2220.36     2281.35     26.91 o
   3  -4   2       45.32       63.49      1.00 o
   4  -4   2      372.33      299.49      3.96 o
   5  -4   2      345.64      353.57      7.44 o
   6  -4   2      140.28      140.03      5.79 o
   7  -4   2     4622.20     4591.81    104.32 o
   8  -4   2      374.47      392.27     19.87 o
   9  -4   2        5.47        6.52      2.47 o
  10  -4   2       29.23       30.58      1.90 o
  11  -4   2        5.44        6.33      2.37 o
  12  -4   2       32.85       35.95      9.34 o
 -11  -3   2      251.19      266.23     15.14 o
 -10  -3   2      120.84      134.41      4.40 o
  -9  -3   2       95.92       97.36      9.42 o
  -8  -3   2      549.55      515.15     24.14 o
  -7  -3   2      418.00      430.07      6.30 o
  -6  -3   2      246.67      278.55      4.05 o
  -5  -3   2       25.78       20.80      0.49 o
  -4  -3   2      658.51      717.85     12.31 o
  -3  -3   2      405.53      436.32      4.40 o
  -2  -3   2     5496.50     5626.94     68.52 o
  -1  -3   2     3247.27     3272.16     50.89 o
   0  -3   2      138.52      131.51      3.64 o
   1  -3   2      499.72      442.25     11.95 o
   2  -3   2      125.73      124.03      1.85 o
   3  -3   2       96.68       89.62      3.54 o
   4  -3   2      879.26      788.08     10.69 o
   5  -3   2       61.71       59.03      1.07 o
   6  -3   2      905.08      877.00     22.64 o
   7  -3   2      716.80      681.59     36.43 o
   8  -3   2      728.93      828.85     19.68 o
   9  -3   2       24.87       20.43      2.17 o
  10  -3   2      102.75      105.04      6.38 o
  11  -3   2        3.26        1.02      1.47 o
 -12  -2   2      124.07      111.20      3.64 o
 -11  -2   2      395.21      418.28     12.02 o
 -10  -2   2      369.80      366.67     14.03 o
  -9  -2   2       23.06       22.56      1.68 o
  -8  -2   2       91.21       91.87      5.55 o
  -7  -2   2       13.12       13.50      0.72 o
  -6  -2   2       30.34       34.93      1.12 o
  -5  -2   2        4.62        1.25      0.28 o
  -4  -2   2     1643.19     1728.47     18.50 o
  -3  -2   2      327.39      320.77      6.63 o
  -1  -2   2       85.69       88.67      1.38 o
   0  -2   2      162.13      132.08      2.48 o
   1  -2   2     4251.81     4087.19     56.33 o
   2  -2   2      386.03      336.17      8.92 o
   3  -2   2      759.29      767.89      9.40 o
   4  -2   2     3731.65     3777.23     58.99 o
   5  -2   2      127.73      136.70      2.26 o
   6  -2   2      743.56      773.50     14.50 o
   7  -2   2     1194.02     1137.59     21.30 o
   8  -2   2      742.83      744.97     18.31 o
   9  -2   2       32.92       25.87      1.78 o
  10  -2   2       31.56       32.28      1.51 o
  11  -2   2        0.48        4.65      3.14 o
 -12  -1   2      113.66       90.14      6.25 o
 -11  -1   2      163.28      177.41      4.09 o
 -10  -1   2       45.89       47.15      6.68 o
  -9  -1   2        0.17        0.44      1.06 o
  -8  -1   2      437.70      430.44      7.95 o
  -7  -1   2       22.64       14.80      2.49 o
  -6  -1   2       30.93       31.43      3.59 o
  -5  -1   2      279.90      226.18      5.03 o
  -4  -1   2      919.75      857.48      9.91 o
  -3  -1   2       44.32       59.30      1.05 o
  -2  -1   2     4002.96     4046.17     44.19 o
  -1  -1   2     4087.10     4051.16     72.12 o
   0  -1   2     2623.02     2490.28     78.70 o
   1  -1   2     5720.62     5349.26     94.38 o
   2  -1   2      125.25      136.58      5.50 o
   3  -1   2     1241.86     1208.19     17.50 o
   4  -1   2     2601.43     2666.51     38.10 o
   5  -1   2      224.15      237.79      3.74 o
   6  -1   2        0.10        0.62      0.56 o
   7  -1   2        0.19        0.88      1.64 o
   8  -1   2      110.64      109.12      2.94 o
   9  -1   2      107.85      117.17      4.18 o
  10  -1   2      139.25      147.53      5.20 o
  11  -1   2       24.78       22.61      4.32 o
 -12   0   2       29.22       25.30      1.36 o
 -11   0   2     1463.50     1512.97     26.34 o
 -10   0   2      251.38      231.94     15.33 o
  -9   0   2        5.08        3.43      0.78 o
  -8   0   2        0.37       -0.21      0.59 o
  -7   0   2     1052.87     1031.46     14.28 o
  -6   0   2       18.53       15.79      0.48 o
  -5   0   2     2165.15     2285.05     29.73 o
  -4   0   2     1189.06     1230.36     28.84 o
  -3   0   2     5107.11     5055.28    124.89 o
  -2   0   2     1508.97     1496.76     37.42 o
  -1   0   2     1324.43     1255.23     28.28 o
   0   0   2      237.69      199.37      3.92 o
   1   0   2     7709.12     7069.80    108.53 o
   2   0   2      126.26      141.61      5.25 o
   3   0   2     3499.78     3374.52     52.42 o
   4   0   2      371.55      404.96      5.23 o
   5   0   2      107.78      107.80      2.64 o
   6   0   2       29.75       26.82      3.97 o
   7   0   2       21.80       31.55      1.79 o
   8   0   2       10.68       12.07      0.80 o
   9   0   2       31.04       31.23      2.06 o
  10   0   2       98.45       84.69      4.00 o
  11   0   2        0.41       -0.01      0.95 o
 -13   1   2       58.32       61.54     11.66 o
 -12   1   2        3.93        1.62      0.69 o
 -11   1   2       24.22       24.68      3.24 o
 -10   1   2       37.10       33.56      1.66 o
  -9   1   2      452.51      464.09     28.32 o
  -8   1   2      217.36      215.18      4.21 o
  -7   1   2       62.50       64.20      5.20 o
  -6   1   2     1499.84     1639.05     24.37 o
  -5   1   2     2615.35     2613.73     69.65 o
  -4   1   2       39.17       29.05      1.69 o
  -3   1   2      211.31      228.95      4.92 o
  -2   1   2     6409.15     6050.30     93.44 o
  -1   1   2      944.65      919.37     14.72 o
   0   1   2      678.13      626.82     14.71 o
   1   1   2      864.06      784.56     11.37 o
   2   1   2      260.38      262.01      4.44 o
   3   1   2      180.73      223.47      5.82 o
   4   1   2     2275.82     2330.21     30.49 o
   5   1   2      980.01      931.25     16.85 o
   6   1   2      538.34      542.73     10.98 o
   7   1   2        0.80        0.25      0.49 o
   8   1   2      263.42      270.27     11.06 o
   9   1   2      170.93      161.84     10.14 o
  11   1   2        0.83       -0.13      1.09 o
 -13   2   2      118.81      132.07      5.92 o
 -12   2   2       21.04       23.99      1.94 o
 -11   2   2        7.99        9.16      2.13 o
 -10   2   2        1.13       -0.90      0.98 o
  -9   2   2       24.28       16.29      5.43 o
  -8   2   2      381.17      380.44      7.26 o
  -7   2   2        3.26        0.29      1.47 o
  -6   2   2     2110.97     2281.20     36.22 o
  -5   2   2     1825.41     1880.09     25.80 o
  -4   2   2     1083.23     1055.38     13.03 o
  -3   2   2     1048.47     1089.07     15.51 o
  -2   2   2     2684.10     2828.84     44.70 o
  -1   2   2      238.57      241.93      4.27 o
   0   2   2      887.61      878.20     14.39 o
   1   2   2      676.87      592.24      8.88 o
   2   2   2      431.51      432.10     13.30 o
   3   2   2       75.64       63.28      2.23 o
   4   2   2      115.63      111.88      8.93 o
   6   2   2      424.51      421.23     11.01 o
   7   2   2      692.17      755.93     18.79 o
   8   2   2       23.40       24.57      1.19 o
   9   2   2        8.47       10.29      3.62 o
  10   2   2      168.31      166.02      6.82 o
 -13   3   2       35.16       49.36      5.18 o
 -12   3   2       21.91       16.46      1.98 o
 -11   3   2      500.73      505.55     15.58 o
 -10   3   2       26.11       36.12      1.67 o
  -9   3   2        7.34        8.26      0.68 o
  -8   3   2        0.19        0.88      1.59 o
  -7   3   2        6.34        3.98      0.89 o
  -6   3   2        0.20        1.55      1.02 o
  -5   3   2     1033.15     1128.01     15.23 o
  -4   3   2       54.14       59.36      1.13 o
  -3   3   2      277.89      309.71      4.29 o
  -2   3   2        0.97        0.84      1.22 o
  -1   3   2     3501.97     3725.22     67.74 o
   0   3   2       70.66       67.78      3.83 o
   1   3   2        8.66       11.87      1.13 o
   2   3   2      161.09      162.35      2.53 o
   3   3   2      185.31      190.30      3.23 o
   4   3   2      407.62      386.54     12.26 o
   5   3   2      102.43       87.85     13.47 o
   6   3   2      317.70      278.04      7.78 o
   7   3   2      334.38      366.29      9.78 o
   8   3   2      181.02      168.26     10.68 o
  10   3   2      125.47      117.51      5.47 o
 -13   4   2      135.59      145.77      5.15 o
 -11   4   2      108.98      111.59      4.58 o
 -10   4   2        9.44        9.17      2.47 o
  -9   4   2      170.56      160.35     14.36 o
  -8   4   2      142.98      160.42      8.57 o
  -7   4   2       11.98        8.08      1.13 o
  -6   4   2       99.61       93.91      3.59 o
  -5   4   2     1186.72     1159.62     17.59 o
  -4   4   2     1534.25     1531.27     20.75 o
  -3   4   2      325.83      315.82      7.21 o
  -2   4   2      915.15      907.93     15.02 o
  -1   4   2       92.59       77.81      3.28 o
   0   4   2     1126.75     1269.13     19.99 o
   1   4   2      929.57      936.07     22.45 o
   2   4   2      110.86      111.00      3.25 o
   3   4   2       33.46       29.01      1.50 o
   4   4   2     3330.54     3304.47     61.10 o
   5   4   2        7.95       13.90      1.21 o
   6   4   2       60.72       61.79      2.56 o
   7   4   2       31.42       34.74      2.18 o
   8   4   2       58.82       70.56      3.41 o
   9   4   2       22.60       24.12      1.93 o
 -13   5   2        0.43        0.13      0.82 o
 -12   5   2       11.02       12.46      1.25 o
 -11   5   2       82.16       66.20      2.65 o
 -10   5   2       69.33       72.25      5.43 o
  -9   5   2       87.90       90.02      4.17 o
  -8   5   2       90.22       84.18      7.02 o
  -7   5   2       93.63       83.96      4.09 o
  -6   5   2      116.19      113.11      2.77 o
  -5   5   2      185.17      184.82      7.17 o
  -4   5   2      423.72      420.33      6.49 o
  -3   5   2     1544.86     1507.98     28.55 o
  -2   5   2      394.15      367.97      5.83 o
  -1   5   2      684.62      687.25     11.52 o
   0   5   2       22.57       35.41      3.60 o
   1   5   2      218.57      191.10      3.78 o
   2   5   2      596.82      561.04     32.05 o
   3   5   2        0.07       -0.07      1.26 o
   4   5   2        6.65        9.68      5.14 o
   5   5   2      363.90      383.03     18.22 o
   6   5   2       67.66       79.25      3.13 o
   7   5   2      283.67      293.39      7.04 o
   8   5   2        3.05        1.65      2.78 o
 -12   6   2       26.92       26.03      2.77 o
 -11   6   2        7.35        6.27      0.96 o
 -10   6   2       59.51       57.54      3.25 o
  -9   6   2      116.43       95.85      2.48 o
  -8   6   2      309.53      306.01      5.39 o
  -7   6   2        4.14        5.86      0.98 o
  -6   6   2       11.41       12.67      0.83 o
  -5   6   2     1645.80     1685.30     31.97 o
  -4   6   2      207.84      190.18      6.65 o
  -3   6   2       80.40       81.80      2.17 o
  -2   6   2        7.76        6.24      1.32 o
  -1   6   2      582.38      575.42     14.80 o
   0   6   2        3.81        4.68      0.69 o
   1   6   2        6.12        5.73      0.43 o
   2   6   2       69.40       73.12      3.66 o
   3   6   2        3.47        4.26      0.87 o
   4   6   2      106.37      106.25      3.89 o
   5   6   2      123.28      140.47      4.62 o
   6   6   2      202.57      217.17     11.59 o
   7   6   2      189.94      180.51      8.59 o
 -12   7   2       59.23       60.19      3.39 o
 -11   7   2       51.03       56.23      3.11 o
 -10   7   2        2.99        4.25      1.63 o
  -9   7   2        0.79        4.76      2.53 o
  -8   7   2        9.97       12.36      1.01 o
  -7   7   2       50.79       50.72      4.07 o
  -6   7   2      168.53      170.14      5.25 o
  -5   7   2      142.91      131.49      5.81 o
  -4   7   2       65.54       60.73      7.33 o
  -3   7   2      504.05      515.83     15.19 o
  -2   7   2      127.63      109.05      7.14 o
  -1   7   2        1.21        5.75      1.60 o
   0   7   2      171.75      167.38     11.58 o
   1   7   2       25.08       28.37      5.51 o
   2   7   2      295.11      318.18      8.43 o
   3   7   2        3.17        4.24      2.03 o
   4   7   2      100.43      111.15      4.19 o
   5   7   2      148.65      144.36      5.68 o
   6   7   2        4.09        6.49      0.97 o
 -11   8   2       49.35       50.43      3.21 o
 -10   8   2      148.37      167.11      8.66 o
  -9   8   2        7.87        7.75      0.94 o
  -8   8   2       44.83       39.69      3.03 o
  -7   8   2        0.09        1.30      0.88 o
  -6   8   2      190.79      191.67      5.73 o
  -5   8   2        1.95        9.32      4.12 o
  -4   8   2      142.24      146.10     10.90 o
  -3   8   2        1.17        0.03      5.31 o
  -2   8   2      387.87      384.68     10.27 o
  -1   8   2        0.16        0.96      1.91 o
   0   8   2      117.48       95.22      3.43 o
   1   8   2       85.68       67.73      3.49 o
   2   8   2      421.43      391.98     29.62 o
   3   8   2      117.02      121.45     14.00 o
   4   8   2      100.44       98.94      4.53 o
   5   8   2       95.71       93.23      6.03 o
 -10   9   2       15.13       18.69      2.17 o
  -9   9   2       35.44       27.17      1.57 o
  -8   9   2       75.78       82.94      2.80 o
  -7   9   2      103.17      101.82      4.59 o
  -6   9   2       41.34       37.91      1.65 o
  -5   9   2      237.56      221.14      7.13 o
  -4   9   2      187.56      203.37      6.27 o
  -3   9   2        0.05        4.07      1.80 o
  -2   9   2      192.36      206.07     15.42 o
  -1   9   2      142.03      120.92      6.65 o
   0   9   2       12.29       10.80      3.78 o
   1   9   2      124.22      119.78      8.92 o
   2   9   2       88.03       81.78      7.22 o
   3   9   2      178.94      165.99      5.64 o
   4   9   2       12.08       15.45      1.71 o
  -9  10   2      169.32      176.55      6.13 o
  -8  10   2        2.17        1.63      2.49 o
  -7  10   2      251.09      242.50     12.51 o
  -6  10   2       13.61       14.59      1.20 o
  -5  10   2       60.11       59.83      2.30 o
  -4  10   2        2.70        2.86      1.71 o
  -3  10   2       34.04       40.63      6.27 o
  -2  10   2        0.27       -1.12      1.79 o
  -1  10   2        1.88        3.22      1.26 o
   0  10   2        3.77        5.18      2.49 o
   1  10   2        6.26        4.78      0.85 o
   2  10   2        1.25        2.53      1.15 o
  -8  11   2       13.55       18.58      2.42 o
  -7  11   2        1.15        1.06      0.99 o
  -6  11   2        5.93       11.17      3.31 o
  -5  11   2        0.03       -0.93      1.02 o
  -4  11   2       35.80       37.46      3.86 o
  -3  11   2        2.03        3.58      1.35 o
  -2  11   2        0.02        5.56      1.49 o
  -1  11   2       22.78       24.79      2.07 o
   0  11   2      125.13      106.86      5.23 o
  -1 -13   3        3.07        1.55      0.81 o
   0 -13   3      104.49       95.59      4.42 o
   1 -13   3       18.97       18.11      1.46 o
   2 -13   3       13.95       14.06      1.29 o
   3 -13   3        3.20        2.36      2.28 o
   4 -13   3       17.78       13.39      1.32 o
   5 -13   3      110.40       97.72      4.29 o
   6 -13   3       50.03       56.39      2.99 o
  -3 -12   3       14.67       14.75      1.32 o
  -2 -12   3      128.19      130.25      5.36 o
  -1 -12   3      370.55      397.00     14.04 o
   0 -12   3       80.38       73.38      3.25 o
   1 -12   3       21.27       15.81      1.22 o
   2 -12   3       80.46       78.90      2.89 o
   3 -12   3      161.26      160.50      5.04 o
   4 -12   3      131.53      122.33      4.40 o
   5 -12   3       55.55       57.34      2.74 o
   6 -12   3       22.60       23.99      1.77 o
   7 -12   3       10.70        8.73      1.12 o
   8 -12   3        2.97        1.96      0.91 o
  -5 -11   3       58.50       59.97      3.08 o
  -4 -11   3      223.38      215.61      8.49 o
  -3 -11   3       60.83       59.41      3.90 o
  -2 -11   3       22.06       24.43      1.43 o
  -1 -11   3        3.06        3.49      0.91 o
   0 -11   3       12.46       18.73      1.40 o
   1 -11   3      696.22      755.10     18.87 o
   2 -11   3        7.22        5.11      1.77 o
   3 -11   3       81.35       88.51      3.42 o
   4 -11   3       19.32       21.36      3.08 o
   5 -11   3       25.99       26.11      2.71 o
   6 -11   3      238.18      237.34      7.36 o
   7 -11   3       18.77       13.54      1.01 o
   8 -11   3       20.34       14.26      1.36 o
   9 -11   3       56.97       56.25      4.88 o
  -6 -10   3       66.48       67.62      3.42 o
  -5 -10   3      273.47      280.06      9.68 o
  -4 -10   3        0.88        1.89      0.65 o
  -3 -10   3       72.90       85.78      4.31 o
  -2 -10   3      181.54      191.02     10.01 o
  -1 -10   3       76.60       76.76      2.60 o
   0 -10   3        0.03       -0.20      0.35 o
   1 -10   3      203.29      216.73      6.65 o
   2 -10   3       55.27       48.83      2.47 o
   3 -10   3      575.73      576.62     24.97 o
   4 -10   3      123.04      129.78      8.45 o
   5 -10   3      423.70      414.70      9.40 o
   6 -10   3      320.57      340.09     12.84 o
   7 -10   3       25.87       20.80      1.68 o
   8 -10   3       47.46       45.40      5.04 o
   9 -10   3       59.77       69.03      2.99 o
  10 -10   3       47.96       52.72      5.31 o
  -8  -9   3       47.93       44.76      6.46 o
  -7  -9   3       69.78       70.92      3.05 o
  -6  -9   3        1.22        0.89      0.65 o
  -5  -9   3       10.97       10.49      1.43 o
  -4  -9   3       98.06       87.61      3.98 o
  -3  -9   3      512.99      512.07      9.11 o
  -2  -9   3      187.08      184.10      7.28 o
  -1  -9   3        0.36        0.29      0.40 o
   0  -9   3      638.67      669.83     13.10 o
   1  -9   3       58.77       53.63      1.59 o
   2  -9   3      209.91      213.84      4.34 o
   3  -9   3      259.05      266.46      4.06 o
   4  -9   3      175.04      188.84      5.08 o
   5  -9   3       24.86       22.03      1.56 o
   6  -9   3      175.17      158.80      4.24 o
   7  -9   3       45.67       55.00      3.12 o
   8  -9   3        0.45       -0.80      0.53 o
   9  -9   3       31.99       25.77      2.69 o
  10  -9   3        9.52       15.52      2.42 o
  11  -9   3        3.98       13.33      2.18 o
  -9  -8   3      156.17      140.77      9.86 o
  -8  -8   3        0.29        0.75      1.76 o
  -7  -8   3        2.79        2.13      0.64 o
  -6  -8   3      156.58      151.69      6.52 o
  -5  -8   3        0.01       -0.14      0.43 o
  -4  -8   3      604.47      626.26     24.90 o
  -3  -8   3      569.69      575.04     13.05 o
  -2  -8   3      796.13      818.45     11.33 o
  -1  -8   3       99.16      106.13      3.63 o
   0  -8   3      297.26      295.71      4.31 o
   1  -8   3      507.71      494.07      6.51 o
   2  -8   3      180.34      176.01      4.67 o
   3  -8   3       58.60       51.06      1.33 o
   4  -8   3       63.43       63.24      1.63 o
   5  -8   3        4.69        5.27      0.68 o
   6  -8   3      329.88      342.79      5.32 o
   7  -8   3       96.32      118.66      3.76 o
   8  -8   3        0.00        2.01      2.41 o
   9  -8   3        6.60        5.02      1.00 o
  10  -8   3       80.43       74.81     10.78 o
  11  -8   3       30.82       48.94      6.50 o
  -9  -7   3      178.92      171.20      9.69 o
  -8  -7   3        0.01        0.07      0.98 o
  -7  -7   3      104.00      100.14      7.21 o
  -6  -7   3      301.19      281.98      5.68 o
  -5  -7   3      372.68      372.48      8.57 o
  -4  -7   3       52.96       48.48      1.57 o
  -3  -7   3      646.81      697.57      9.04 o
  -2  -7   3      233.13      224.46      3.16 o
  -1  -7   3       69.28       63.55      4.50 o
   0  -7   3      219.28      207.27      5.23 o
   1  -7   3       44.01       51.92      1.56 o
   2  -7   3      368.86      385.30      5.39 o
   3  -7   3      197.50      178.02      3.98 o
   4  -7   3        4.61        3.94      0.32 o
   5  -7   3        2.10        2.36      0.27 o
   6  -7   3      378.96      392.42      6.02 o
   7  -7   3        0.52        0.68      1.96 o
   8  -7   3       53.32       42.73      3.20 o
   9  -7   3      173.68      185.10      6.32 o
  10  -7   3        2.03        2.38      3.47 o
  11  -7   3        6.09        7.62      3.15 o
 -10  -6   3        3.81        5.98      5.32 o
  -9  -6   3        1.18        3.73      3.38 o
  -8  -6   3      454.90      462.99      7.94 o
  -7  -6   3      370.75      404.35      6.54 o
  -6  -6   3        1.77       -0.38      0.34 o
  -5  -6   3      540.66      547.12      9.54 o
  -4  -6   3       23.57       22.01      1.06 o
  -3  -6   3      262.48      246.67      5.11 o
  -2  -6   3       79.48       91.27      4.53 o
  -1  -6   3        0.63        1.65      0.21 o
   0  -6   3        0.55        0.77      0.21 o
   1  -6   3     2002.09     2003.99     76.97 o
   2  -6   3     1115.90     1200.50     33.74 o
   3  -6   3       57.25       65.85      1.02 o
   4  -6   3       45.95       42.28      0.79 o
   5  -6   3       19.89       16.09      1.03 o
   6  -6   3      846.19      770.43     13.93 o
   7  -6   3       33.31       32.99      1.93 o
   8  -6   3      154.75      138.27      6.17 o
   9  -6   3      538.13      526.58     11.55 o
  10  -6   3       99.99      106.64      4.15 o
 -11  -5   3      101.40      110.42      7.40 o
 -10  -5   3       88.65       91.73      6.81 o
  -9  -5   3      121.27      123.57      3.05 o
  -8  -5   3        6.56        3.88      0.39 o
  -7  -5   3      199.78      200.15      2.94 o
  -6  -5   3      358.66      371.71      5.01 o
  -5  -5   3      100.03      102.33      1.82 o
  -4  -5   3       44.89       40.63      2.08 o
  -3  -5   3     1643.29     1763.20     34.19 o
  -2  -5   3      881.01      873.79     10.17 o
  -1  -5   3      512.67      457.40      6.91 o
   0  -5   3       37.76       29.72      0.56 o
   1  -5   3      144.23      138.66      8.63 o
   2  -5   3     1026.85     1141.92     13.91 o
   3  -5   3       54.96       56.66      0.95 o
   4  -5   3      539.98      506.18      6.15 o
   5  -5   3      444.09      432.38      8.84 o
   6  -5   3      158.08      143.35      3.14 o
   7  -5   3     2850.65     2798.12     64.21 o
   8  -5   3      130.68      120.41      6.81 o
   9  -5   3       72.02       81.59      3.22 o
  10  -5   3       23.53       18.54      1.72 o
  11  -5   3       16.48        7.41      1.65 o
 -11  -4   3        8.90        5.92      0.75 o
 -10  -4   3      145.91      146.69     10.88 o
  -9  -4   3        1.70        0.18      0.86 o
  -8  -4   3     1137.96     1087.85     21.53 o
  -7  -4   3      168.02      178.15      2.71 o
  -6  -4   3        3.23        3.28      0.31 o
  -5  -4   3        5.81        0.99      0.36 o
  -4  -4   3      662.22      605.38     11.99 o
  -3  -4   3      327.96      332.40      7.08 o
  -2  -4   3      793.66      803.28     14.89 o
  -1  -4   3      725.11      701.73      8.55 o
   0  -4   3     2062.10     1994.66     56.20 o
   1  -4   3     1342.47     1315.63     17.15 o
   2  -4   3      170.65      162.72      2.36 o
   3  -4   3       29.33       30.99      0.88 o
   4  -4   3     1426.82     1412.48     20.56 o
   5  -4   3      599.03      650.55     10.17 o
   6  -4   3      528.35      546.27     17.89 o
   7  -4   3      557.11      534.77      9.30 o
   8  -4   3      101.64       99.12      7.55 o
   9  -4   3      327.03      326.21      9.80 o
  10  -4   3       37.44       43.82      5.56 o
  11  -4   3        6.26        2.96      3.23 o
 -12  -3   3       85.87       91.58      3.05 o
 -11  -3   3      389.09      365.72     12.10 o
 -10  -3   3       18.19       15.87      1.78 o
  -9  -3   3       33.23       32.20      4.18 o
  -8  -3   3      272.98      267.69      4.40 o
  -7  -3   3      191.95      182.61      7.37 o
  -6  -3   3        0.62        0.13      0.48 o
  -5  -3   3       48.21       48.32      0.82 o
  -4  -3   3     1468.74     1641.13     15.73 o
  -3  -3   3     1576.61     1697.70     15.36 o
  -2  -3   3     2869.41     2831.09     28.08 o
  -1  -3   3     6139.55     6176.75    144.20 o
   0  -3   3        8.61       14.94      0.49 o
   1  -3   3     1088.16     1027.20     14.74 o
   2  -3   3        0.16        3.68      0.99 o
   3  -3   3       14.57       10.05      2.50 o
   4  -3   3      250.72      255.30      3.74 o
   5  -3   3      787.75      847.21     11.58 o
   6  -3   3      181.49      188.50      5.49 o
   7  -3   3      384.07      386.36     15.92 o
   8  -3   3       12.14       12.37      0.95 o
   9  -3   3      106.71      116.95      5.49 o
  10  -3   3      105.88       99.90      4.39 o
  11  -3   3       57.36       53.92      3.04 o
 -12  -2   3       33.37       26.08      1.67 o
 -11  -2   3       88.48       94.30      3.59 o
 -10  -2   3      287.79      316.91      9.32 o
  -9  -2   3        0.48        0.56      0.55 o
  -8  -2   3      262.80      265.52      4.74 o
  -7  -2   3      189.56      185.93      3.74 o
  -6  -2   3        0.21        0.46      0.21 o
  -5  -2   3      140.64      141.20      1.97 o
  -4  -2   3     1688.63     1658.26     18.74 o
  -3  -2   3      370.72      359.96      5.99 o
  -2  -2   3     5038.79     5275.55     61.67 o
  -1  -2   3      743.36      746.31      8.01 o
   0  -2   3     2040.61     2088.14     22.77 o
   1  -2   3      311.21      317.12      4.22 o
   2  -2   3     2074.94     2184.67     30.84 o
   3  -2   3     6500.01     6840.59    177.13 o
   4  -2   3     1500.03     1542.80     24.84 o
   5  -2   3        3.27        7.61      0.61 o
   6  -2   3      149.34      140.68      4.32 o
   7  -2   3      253.86      249.67      5.23 o
   8  -2   3        5.82        5.65      1.33 o
   9  -2   3       64.48       73.38      2.57 o
  10  -2   3       20.33       30.49      2.14 o
  11  -2   3       12.38       15.47      2.82 o
 -12  -1   3      101.13      106.28      5.31 o
 -11  -1   3       49.36       52.09      1.74 o
 -10  -1   3      147.38      145.50      3.87 o
  -9  -1   3        5.30        4.01      1.80 o
  -8  -1   3        2.06        2.43      0.93 o
  -7  -1   3       97.25       82.40      4.54 o
  -6  -1   3        3.31        1.06      0.73 o
  -5  -1   3      421.39      449.23      5.78 o
  -4  -1   3      699.44      718.26      8.38 o
  -3  -1   3      321.83      309.63      3.48 o
  -2  -1   3      678.49      724.93     11.88 o
  -1  -1   3        0.53        0.28      0.53 o
   0  -1   3       55.88       77.56      1.98 o
   1  -1   3     1300.14     1244.91     14.79 o
   2  -1   3     1251.50     1196.54     15.47 o
   3  -1   3     1823.91     1824.93     23.74 o
   4  -1   3      168.01      171.08      7.24 o
   5  -1   3      941.96     1025.82     51.88 o
   6  -1   3       10.00       11.39      1.76 o
   7  -1   3       17.44       17.42      1.13 o
   8  -1   3      104.64      113.86     10.74 o
   9  -1   3        0.68       -0.52      1.63 o
  10  -1   3      124.68      128.81      5.40 o
  11  -1   3      143.11      156.67     10.98 o
 -13   0   3        0.21        0.34      0.94 o
 -12   0   3       60.79       62.05      4.43 o
 -11   0   3      119.38      108.21      7.61 o
 -10   0   3      306.11      298.97      5.97 o
  -9   0   3      132.30      125.13      3.43 o
  -8   0   3        5.10        6.75      0.78 o
  -7   0   3      932.92      968.57     12.95 o
  -6   0   3      622.62      689.12     12.36 o
  -5   0   3      271.69      249.25      6.13 o
  -4   0   3      298.55      324.10      8.95 o
  -3   0   3     1406.24     1359.88     17.67 o
  -2   0   3     7537.69     6987.35    107.34 o
  -1   0   3      880.58      754.85     12.29 o
   0   0   3      278.77      284.33      4.74 o
   1   0   3      497.16      575.29     11.73 o
   2   0   3      305.33      269.99      4.13 o
   3   0   3      973.76     1075.98     15.73 o
   4   0   3      278.16      270.16      4.56 o
   5   0   3       96.90       85.81      3.01 o
   6   0   3       10.18       14.96      5.55 o
   7   0   3      115.55      110.99      2.88 o
   8   0   3     1022.70      992.01     39.58 o
   9   0   3       32.17       39.50      7.77 o
  10   0   3      117.51      122.95      9.12 o
 -13   1   3       69.16       69.09      3.03 o
 -12   1   3        1.41       -1.13      0.86 o
 -11   1   3        0.25        4.29      4.39 o
 -10   1   3       27.83       27.36      1.24 o
  -9   1   3      108.39      101.01      2.43 o
  -8   1   3       39.31       39.67      1.36 o
  -7   1   3      512.37      506.99      8.34 o
  -6   1   3      333.89      366.33      6.05 o
  -5   1   3        0.14        0.27      0.28 o
  -4   1   3     2216.69     2219.63     28.53 o
  -3   1   3     1506.00     1607.52     21.01 o
  -2   1   3      635.73      682.91     13.10 o
  -1   1   3       10.89        7.22      2.47 o
   0   1   3       60.03       61.16      1.35 o
   1   1   3     1138.20     1137.25     18.53 o
   2   1   3      885.99      915.93     13.66 o
   3   1   3      401.65      392.18      6.36 o
   4   1   3      105.16       79.40      7.42 o
   5   1   3      658.03      665.36     16.31 o
   6   1   3       33.58       33.86      5.64 o
   7   1   3      394.44      375.98     26.44 o
   8   1   3        4.48        4.35      1.07 o
   9   1   3       75.89       61.25      4.45 o
  10   1   3      235.14      245.92      9.41 o
 -13   2   3        0.01        0.33      1.14 o
 -12   2   3      361.43      351.76     25.55 o
 -11   2   3      427.09      444.64      8.89 o
 -10   2   3       46.17       46.30      3.46 o
  -9   2   3        2.24        4.99      2.74 o
  -8   2   3       10.31       10.78      0.64 o
  -7   2   3      392.49      393.94     14.31 o
  -6   2   3      544.41      569.44      7.61 o
  -5   2   3       12.59        9.98      1.39 o
  -4   2   3     1192.82     1247.37     16.70 o
  -3   2   3       10.58        9.86      0.36 o
  -2   2   3     1227.35     1204.17     37.96 o
  -1   2   3     3307.61     3557.58    166.47 o
   0   2   3      795.77      826.49     13.59 o
   1   2   3      684.18      746.36     11.15 o
   2   2   3     2419.78     2403.20     34.48 o
   3   2   3      244.00      238.57      4.04 o
   4   2   3        0.52        3.31      1.35 o
   5   2   3       51.26       53.31      2.43 o
   6   2   3       15.66        9.81      3.07 o
   7   2   3       63.24       68.47     12.75 o
   8   2   3      118.57      124.26      4.27 o
   9   2   3      113.62      101.05      9.32 o
  10   2   3      194.69      172.86     11.41 o
 -13   3   3      111.47      113.89      5.58 o
 -12   3   3       34.78       36.83      2.11 o
 -11   3   3       30.44       30.30      4.40 o
 -10   3   3       93.77       99.70      3.72 o
  -9   3   3        4.35        2.28      0.94 o
  -8   3   3       82.97       89.61      2.09 o
  -7   3   3      124.21      136.16      3.60 o
  -6   3   3       86.02       87.48      2.02 o
  -5   3   3      179.05      171.12      4.36 o
  -4   3   3      609.67      562.73      9.86 o
  -3   3   3      248.63      269.28     11.08 o
  -2   3   3       59.94       70.63      4.63 o
  -1   3   3      823.26     1050.83     17.58 o
   0   3   3     3045.51     3203.48     45.46 o
   1   3   3      231.67      223.86      9.12 o
   2   3   3       30.91       31.11      2.83 o
   3   3   3      257.01      275.08      5.16 o
   4   3   3      840.39      833.03     40.71 o
   6   3   3      323.42      327.96      9.12 o
   7   3   3        0.26       -0.12      0.90 o
   8   3   3      429.46      502.81     16.19 o
   9   3   3        5.54        3.95      1.56 o
 -13   4   3        9.61        7.94      3.38 o
 -12   4   3       65.91       60.01      5.19 o
 -11   4   3       26.04       39.26      5.78 o
 -10   4   3        4.66        2.70      0.83 o
  -9   4   3       42.64       45.25      5.32 o
  -8   4   3      125.90      134.81      4.00 o
  -7   4   3      170.71      177.83      3.66 o
  -6   4   3       55.74       57.28      1.79 o
  -5   4   3      108.34      110.81      2.68 o
  -4   4   3      522.91      610.57      8.52 o
  -3   4   3       65.43       89.25      1.79 o
  -2   4   3       35.28       38.19      3.89 o
  -1   4   3       48.85       38.42      0.91 o
   0   4   3       70.73      110.15      3.15 o
   1   4   3       95.18       94.62      3.29 o
   2   4   3      539.81      523.81     17.60 o
   3   4   3      305.88      299.92      6.43 o
   4   4   3      304.45      291.56      6.21 o
   5   4   3      206.42      217.83      6.30 o
   6   4   3       33.44       37.88      6.17 o
   7   4   3        1.21        2.04      1.34 o
   8   4   3        1.73        7.32      1.59 o
 -12   5   3      143.97      132.11     15.18 o
 -11   5   3       45.30       42.44      1.92 o
 -10   5   3      148.60      117.89      2.64 o
  -9   5   3       62.79       61.57      1.78 o
  -8   5   3       39.62       27.33      2.67 o
  -7   5   3      114.04      128.91      3.30 o
  -6   5   3      320.48      324.98      8.52 o
  -5   5   3      293.87      290.71      6.16 o
  -4   5   3        0.07       -0.51      1.18 o
  -3   5   3        7.29       12.64      1.11 o
  -2   5   3      487.88      555.22     31.35 o
  -1   5   3     2095.29     2056.77     33.22 o
   0   5   3       24.23       23.51      3.36 o
   1   5   3       96.60       92.99      2.71 o
   2   5   3      271.63      266.01      5.31 o
   3   5   3     1005.81     1001.45     52.65 o
   4   5   3        7.62        9.02      1.68 o
   5   5   3      681.48      690.50     17.46 o
   6   5   3       63.38       67.03      4.81 o
   7   5   3      219.53      208.64     23.69 o
 -12   6   3        3.44        3.82      0.83 o
 -11   6   3        6.07        3.04      1.63 o
 -10   6   3       16.62        8.99      0.81 o
  -9   6   3       21.33       21.07      1.16 o
  -8   6   3        0.84       -1.25      0.84 o
  -7   6   3      151.46      165.65     10.72 o
  -6   6   3      500.83      486.49      9.88 o
  -5   6   3     2868.77     3060.34     48.78 o
  -4   6   3     1407.21     1434.27     33.63 o
  -3   6   3        2.31        1.94      0.33 o
  -2   6   3       62.20       77.06      4.85 o
  -1   6   3       39.35       27.99      2.39 o
   0   6   3       42.35       54.02      1.84 o
   1   6   3       33.06       34.88      6.17 o
   2   6   3        7.50        9.01      2.63 o
   3   6   3      452.39      446.97     12.56 o
   4   6   3       36.18       37.87      2.38 o
   5   6   3       33.14       37.60      2.31 o
   6   6   3       77.75       83.53      7.14 o
   7   6   3        3.99        5.23      1.86 o
 -12   7   3       24.29       37.24      2.64 o
 -11   7   3       60.61       59.17      3.83 o
 -10   7   3      306.49      288.43      7.20 o
  -9   7   3        3.01        1.40      0.99 o
  -8   7   3      126.08      118.51      3.24 o
  -7   7   3      116.57      111.22      2.92 o
  -6   7   3      666.87      687.17     42.88 o
  -5   7   3       61.45       56.83      6.49 o
  -4   7   3     1294.27     1258.62     30.59 o
  -3   7   3      444.84      403.87     14.53 o
  -2   7   3        0.38        0.21      0.37 o
  -1   7   3      288.41      314.31     16.36 o
   0   7   3      537.22      515.29     13.62 o
   1   7   3      251.14      234.45      7.24 o
   2   7   3       41.90       43.56      2.31 o
   3   7   3        1.69        0.76      0.83 o
   4   7   3       10.41       13.18      3.25 o
   5   7   3       44.50       35.52      2.40 o
 -11   8   3       71.59       67.68      3.77 o
 -10   8   3       14.92       25.39      2.38 o
  -9   8   3      175.60      158.54     22.25 o
  -7   8   3        4.29        3.96      0.99 o
  -6   8   3      472.83      482.34     23.59 o
  -5   8   3      146.82      144.53      3.93 o
  -2   8   3       31.02       35.35      1.89 o
  -1   8   3      149.27      120.55      8.06 o
   0   8   3       70.19       83.73      3.25 o
   1   8   3       75.93       74.77      4.44 o
   2   8   3        2.40        2.87      0.98 o
   3   8   3        7.14        9.38      2.27 o
   4   8   3        0.18        1.91      1.13 o
 -10   9   3       82.93       99.64      4.46 o
  -9   9   3      270.20      290.75     10.79 o
  -8   9   3        6.50        4.01      1.46 o
  -7   9   3        0.79       -0.96      0.90 o
  -6   9   3        5.73        1.92      1.88 o
  -5   9   3       46.06       43.22      2.48 o
  -4   9   3        2.14       -1.82      1.22 o
  -3   9   3       72.14       67.73      2.98 o
  -2   9   3        0.87        0.16      1.99 o
  -1   9   3        3.28        0.72      1.24 o
   0   9   3       30.16       31.96      2.09 o
   1   9   3      244.08      234.46      8.71 o
   2   9   3       17.61       23.30      3.64 o
   3   9   3        9.51       12.55      2.37 o
  -9  10   3       96.65       89.17      4.43 o
  -8  10   3       15.02       34.57      5.77 o
  -7  10   3        8.89       12.80      3.25 o
  -6  10   3       24.57       21.92      5.30 o
  -5  10   3       12.96        9.33      1.32 o
  -4  10   3       65.55       91.75      5.72 o
  -3  10   3        3.73        3.74      0.94 o
  -2  10   3        5.53        2.23      0.91 o
  -1  10   3      124.81      136.55      5.71 o
   0  10   3       48.06       49.20      2.89 o
   1  10   3       21.46       24.43      2.41 o
  -6  11   3        8.97       13.25      1.34 o
  -5  11   3      120.69      102.41      7.77 o
  -4  11   3        0.27        1.33      2.42 o
  -3  11   3      129.44      107.42      7.68 o
  -2 -13   4       71.57       66.29      4.56 o
  -1 -13   4      103.80      100.60      4.53 o
   0 -13   4       47.68       42.09      2.69 o
   1 -13   4       39.95       42.68      2.01 o
   2 -13   4        0.84        1.06      0.73 o
   3 -13   4       50.54       47.78      2.38 o
   4 -13   4      106.17      100.06      4.34 o
   5 -13   4       89.60       91.05      3.97 o
   6 -13   4        4.82        2.28      0.90 o
  -4 -12   4        4.29       -0.24      1.80 o
  -3 -12   4       10.51        8.00      0.97 o
  -2 -12   4        0.18        1.30      0.58 o
  -1 -12   4      423.74      418.16     11.09 o
   0 -12   4        0.57        2.36      0.72 o
   1 -12   4      169.77      178.61      5.80 o
   2 -12   4       25.57       22.50      1.45 o
   3 -12   4       25.70       19.92      1.29 o
   4 -12   4       67.36       60.82      2.68 o
   5 -12   4        9.18       11.91      1.13 o
   6 -12   4      160.05      157.76      6.13 o
   7 -12   4       23.42       32.41      2.88 o
   8 -12   4        5.50        4.66      1.05 o
  -6 -11   4        2.94        2.38      0.78 o
  -5 -11   4        4.92        4.53      0.69 o
  -4 -11   4       52.30       52.46      2.25 o
  -3 -11   4        2.90        4.44      2.37 o
  -2 -11   4      143.62      148.35      3.90 o
  -1 -11   4       33.31       28.38      1.15 o
   0 -11   4       21.06       18.25      3.57 o
   1 -11   4        1.17        0.48      0.56 o
   2 -11   4       19.77       16.83      1.11 o
   3 -11   4      146.81      149.69      4.65 o
   4 -11   4       99.30       88.87      2.77 o
   5 -11   4      345.06      349.20      9.12 o
   6 -11   4      205.87      205.39      6.21 o
   7 -11   4        0.15        4.82      1.15 o
   8 -11   4        0.16        0.33      0.73 o
   9 -11   4        5.97       12.74      1.80 o
  -7 -10   4       13.43       11.05      3.49 o
  -6 -10   4       70.47       59.67      3.83 o
  -5 -10   4       37.14       42.21      1.56 o
  -4 -10   4       24.12       25.34      1.18 o
  -3 -10   4       47.78       54.16      5.30 o
  -2 -10   4      391.66      402.88     10.64 o
  -1 -10   4        0.86        1.73      0.61 o
   0 -10   4       14.40       14.33      1.05 o
   1 -10   4      109.75      105.61      2.51 o
   2 -10   4       62.11       57.61      1.51 o
   3 -10   4        7.83        9.30      3.05 o
   4 -10   4      315.60      315.65     16.71 o
   5 -10   4        2.49        0.29      0.73 o
   6 -10   4       69.94       56.11      6.72 o
   7 -10   4      120.16      140.14      3.68 o
   8 -10   4        6.86        4.03      1.56 o
   9 -10   4       96.75      107.75     16.85 o
  10 -10   4        1.30        6.77      2.11 o
  -8  -9   4       33.14       36.87      2.20 o
  -7  -9   4       38.27       34.12      1.66 o
  -6  -9   4       39.45       44.77      3.27 o
  -5  -9   4      406.02      419.04      9.44 o
  -4  -9   4      434.53      417.76      7.96 o
  -3  -9   4       41.23       39.26      2.03 o
  -2  -9   4      212.30      215.30      6.11 o
  -1  -9   4      384.32      378.95     13.13 o
   0  -9   4      209.58      211.69      7.30 o
   1  -9   4      294.89      293.55      5.89 o
   2  -9   4      166.14      180.79      2.92 o
   3  -9   4       59.00       63.28      1.48 o
   4  -9   4       33.69       31.17      1.72 o
   5  -9   4      184.80      167.28      3.24 o
   6  -9   4      185.66      204.04     11.30 o
   7  -9   4      103.23       99.99      3.90 o
   8  -9   4        7.98       10.00      1.94 o
   9  -9   4       39.34       37.68      2.78 o
  10  -9   4      226.92      248.39      9.86 o
  -9  -8   4        6.28        7.53      1.59 o
  -8  -8   4       10.51       14.65      1.08 o
  -7  -8   4       17.00       13.17      1.46 o
  -6  -8   4        1.35       -0.34      1.02 o
  -5  -8   4      145.69      166.33      3.91 o
  -4  -8   4       62.14       60.69      1.49 o
  -3  -8   4      344.26      345.46      5.79 o
  -2  -8   4     1218.99     1200.60     18.01 o
  -1  -8   4       74.30       78.00      5.42 o
   0  -8   4      465.06      501.18      7.67 o
   1  -8   4        9.24       10.79      0.87 o
   2  -8   4      398.36      382.37      5.50 o
   3  -8   4        0.21       -0.34      0.81 o
   4  -8   4     1106.07     1158.68     15.71 o
   5  -8   4       27.20       24.33      0.76 o
   6  -8   4        2.78        3.09      0.86 o
   7  -8   4      139.44      148.56     10.74 o
   8  -8   4        6.57        6.47      1.67 o
   9  -8   4        3.13        6.15      1.71 o
  10  -8   4        0.07       -0.59      2.16 o
  11  -8   4        0.10        0.25      0.83 o
 -10  -7   4      244.23      220.59      8.52 o
  -9  -7   4        2.33        5.86      0.96 o
  -8  -7   4      227.38      234.27     13.48 o
  -7  -7   4       79.91       66.97      2.14 o
  -6  -7   4        0.21       -0.61      0.49 o
  -5  -7   4      367.35      394.56      7.69 o
  -4  -7   4      793.37      794.36     25.45 o
  -3  -7   4      586.97      587.82     13.17 o
  -2  -7   4      279.79      287.70      5.52 o
  -1  -7   4      108.90       93.60      3.06 o
   0  -7   4      327.76      347.42      4.36 o
   1  -7   4      896.83      911.77     18.06 o
   2  -7   4        7.95       10.08      0.79 o
   3  -7   4      118.34      113.82      5.58 o
   4  -7   4       17.24       14.70      0.60 o
   5  -7   4       19.65       19.12      0.63 o
   6  -7   4      405.57      396.99     10.76 o
   7  -7   4      327.81      353.30     12.77 o
   8  -7   4        8.36        3.53      2.17 o
   9  -7   4       30.46       38.28      2.24 o
  10  -7   4       10.14        9.25      1.29 o
  11  -7   4       13.13       19.62      4.45 o
 -10  -6   4       67.99       66.00      2.89 o
  -9  -6   4       63.03       52.74      2.79 o
  -8  -6   4       30.94       31.96      1.38 o
  -7  -6   4      672.64      635.93      9.18 o
  -6  -6   4        2.68        4.73      1.14 o
  -5  -6   4      204.98      199.38      3.46 o
  -4  -6   4      175.39      158.45      4.31 o
  -3  -6   4      861.65      921.18     15.66 o
  -2  -6   4     1286.33     1266.64     30.22 o
  -1  -6   4      108.71      100.43      1.26 o
   0  -6   4      651.91      681.81     15.39 o
   1  -6   4       73.29       64.82      0.94 o
   2  -6   4       21.21       34.77      1.01 o
   3  -6   4       14.10        9.90      0.56 o
   4  -6   4        3.75        2.78      0.49 o
   5  -6   4     1772.35     1667.98     27.12 o
   6  -6   4      153.86      157.83      5.21 o
   7  -6   4       72.90       82.89      6.16 o
   8  -6   4        0.56        0.24      0.74 o
   9  -6   4        7.57        8.39      2.50 o
  10  -6   4      135.18      153.79     14.43 o
  11  -6   4        4.90        6.49      1.30 o
 -11  -5   4       56.87       69.01      4.65 o
 -10  -5   4      210.04      216.16      7.91 o
  -9  -5   4       33.59       33.06      1.24 o
  -8  -5   4       60.65       55.64      1.57 o
  -7  -5   4      412.32      373.39      6.64 o
  -6  -5   4        6.00        5.82      0.70 o
  -5  -5   4      197.14      201.54      5.25 o
  -4  -5   4      241.34      257.23      9.59 o
  -3  -5   4      857.14      817.00     12.69 o
  -2  -5   4      386.47      445.53     11.46 o
  -1  -5   4        0.67        1.30      0.69 o
   0  -5   4      458.17      480.73     19.05 o
   1  -5   4       69.92       94.02      1.75 o
   2  -5   4      693.11      692.20      9.24 o
   3  -5   4      326.95      342.02      4.84 o
   4  -5   4      354.96      347.29      5.10 o
   5  -5   4      456.58      444.09      9.88 o
   6  -5   4      596.35      614.64      9.36 o
   7  -5   4       71.86       66.90      1.56 o
   8  -5   4      609.09      566.74     15.04 o
   9  -5   4      287.63      299.65     21.10 o
  10  -5   4        0.03        2.21      2.07 o
  11  -5   4       13.82       12.00      1.70 o
 -11  -4   4       76.50       66.29      3.09 o
 -10  -4   4       26.85       21.75      1.26 o
  -9  -4   4       19.54       12.10      1.08 o
  -8  -4   4      112.26      117.04      2.67 o
  -7  -4   4      153.31      156.53      4.13 o
  -6  -4   4        0.47        0.41      0.23 o
  -5  -4   4      234.36      227.37      4.91 o
  -4  -4   4     6822.57     7163.59     90.85 o
  -3  -4   4      384.16      449.29      5.57 o
  -2  -4   4        0.86        0.63      0.15 o
  -1  -4   4      479.24      574.71      7.96 o
   0  -4   4     1878.43     1843.50     25.81 o
   1  -4   4      753.39      705.98     11.54 o
   2  -4   4      799.30      708.83      9.43 o
   3  -4   4        8.32       10.98      0.47 o
   4  -4   4     1306.27     1318.30     16.20 o
   5  -4   4      734.60      691.03     10.39 o
   6  -4   4      178.40      158.36      5.86 o
   7  -4   4       60.00       47.88      3.92 o
   8  -4   4      399.18      395.99     16.20 o
   9  -4   4        0.25        2.69      1.00 o
  10  -4   4      200.09      234.45      9.00 o
  11  -4   4       64.74       55.69      8.04 o
 -12  -3   4       17.94       20.23      2.50 o
 -11  -3   4        0.25        1.37      0.72 o
 -10  -3   4      214.50      228.73      4.93 o
  -9  -3   4       92.54       78.50      1.89 o
  -8  -3   4        0.25       -0.20      0.51 o
  -7  -3   4     1189.81     1199.38     16.80 o
  -6  -3   4        0.59        1.38      0.25 o
  -5  -3   4       15.25       21.41      2.32 o
  -4  -3   4     1344.20     1440.26     14.50 o
  -3  -3   4       90.52      103.22      1.42 o
  -2  -3   4     2508.17     2782.39     92.64 o
  -1  -3   4     4870.85     4744.28     60.10 o
   0  -3   4      509.96      513.89      6.47 o
   1  -3   4      347.13      360.07      4.82 o
   2  -3   4     1061.22     1113.92     14.72 o
   3  -3   4       91.05       96.47      2.30 o
   4  -3   4       16.76       14.57      1.17 o
   5  -3   4        0.55        0.55      0.27 o
   6  -3   4       30.59       31.02      1.17 o
   7  -3   4      289.26      306.75     17.27 o
   8  -3   4      258.95      250.15     13.53 o
   9  -3   4       15.87       13.15      3.83 o
  10  -3   4       38.40       36.75      9.27 o
  11  -3   4      199.59      223.14     16.46 o
 -12  -2   4       59.74       57.12      7.97 o
 -11  -2   4        2.61        2.26      0.90 o
 -10  -2   4        1.21       -1.46      2.45 o
  -9  -2   4      821.39      801.47     41.98 o
  -8  -2   4       38.31       35.56      1.36 o
  -7  -2   4     1237.20     1272.21     19.35 o
  -6  -2   4      212.56      227.12      6.97 o
  -5  -2   4      755.93      777.38      9.26 o
  -4  -2   4      189.22      168.82      2.07 o
  -3  -2   4     1495.19     1538.53     27.62 o
  -2  -2   4      988.67     1054.19     12.78 o
  -1  -2   4     2927.20     2847.83     73.68 o
   0  -2   4      372.88      356.78      5.81 o
   1  -2   4     5889.04     5585.20     70.67 o
   2  -2   4      212.59      220.50      3.13 o
   3  -2   4       49.82       44.90      4.03 o
   4  -2   4      120.05       80.03      2.24 o
   5  -2   4      379.47      379.49     13.91 o
   6  -2   4      111.12       99.22      3.37 o
   7  -2   4        7.81        7.49      1.06 o
   8  -2   4      246.50      250.86      9.81 o
   9  -2   4        5.08        7.33      2.62 o
  10  -2   4      119.55      139.93      5.96 o
 -13  -1   4        7.55        3.92      1.64 o
 -12  -1   4       16.73       13.29      1.11 o
 -11  -1   4       12.02       13.43      1.16 o
 -10  -1   4      191.89      197.87     13.57 o
  -9  -1   4      181.81      188.30      6.93 o
  -8  -1   4        1.35        0.16      0.24 o
  -7  -1   4      551.09      534.41      7.63 o
  -6  -1   4      996.44     1026.22     13.60 o
  -5  -1   4       71.46       76.03      1.11 o
  -4  -1   4      109.08      100.79      1.41 o
  -3  -1   4      444.92      381.80      5.42 o
  -2  -1   4     1716.51     1617.81     20.84 o
  -1  -1   4      149.20      112.96      2.69 o
   0  -1   4      108.26      105.67      4.38 o
   1  -1   4     1567.08     1659.19     23.52 o
   2  -1   4     4148.73     4256.21     67.69 o
   3  -1   4      973.67      961.58     14.26 o
   4  -1   4        3.76        3.76      1.48 o
   5  -1   4      137.41      154.43      5.61 o
   6  -1   4      309.34      268.16     11.73 o
   7  -1   4       91.63       98.22      5.72 o
   8  -1   4      289.64      290.62      8.49 o
   9  -1   4       14.91       15.93      3.35 o
  10  -1   4       27.34       28.51      5.09 o
 -13   0   4       10.49        7.43      1.40 o
 -12   0   4        4.64       11.41      4.49 o
 -11   0   4        0.05       -0.31      1.50 o
 -10   0   4      180.90      192.69      6.27 o
  -9   0   4      308.90      269.90      9.14 o
  -8   0   4      598.83      593.44      8.08 o
  -7   0   4        0.71       -0.42      0.33 o
  -6   0   4      723.91      719.24      9.95 o
  -5   0   4        3.20        4.36      0.74 o
  -4   0   4      136.77      123.74      1.99 o
  -3   0   4      154.68      146.17      2.36 o
  -2   0   4        0.72        0.91      0.40 o
  -1   0   4      913.07      882.20     39.22 o
   0   0   4      174.19      176.57      3.23 o
   1   0   4      451.92      462.82     18.59 o
   2   0   4     1690.89     1766.73     28.45 o
   3   0   4      243.02      212.37     10.20 o
   4   0   4      125.44      131.12      3.94 o
   5   0   4      483.47      471.07      9.72 o
   6   0   4        3.70        4.91      1.35 o
   7   0   4       23.74       23.73      6.49 o
   8   0   4       43.27       52.38      3.56 o
  10   0   4        2.58        3.30      1.18 o
 -13   1   4        9.02        8.02      2.72 o
 -12   1   4      269.25      304.91     11.26 o
 -11   1   4       21.56       18.77      3.34 o
 -10   1   4        0.42        0.23      1.87 o
  -9   1   4        6.85        6.56      0.99 o
  -8   1   4        5.22        6.26      2.52 o
  -7   1   4      628.68      686.40     10.91 o
  -6   1   4      116.10      105.66      1.84 o
  -5   1   4       22.40       23.26      1.31 o
  -4   1   4     1113.01     1139.38     15.10 o
  -3   1   4      422.12      439.93     10.24 o
  -2   1   4       29.14       33.94      3.83 o
  -1   1   4      484.05      496.29      9.61 o
   0   1   4      117.52      148.61      2.88 o
   1   1   4       17.13       16.18      0.80 o
   2   1   4      472.51      423.93      7.50 o
   3   1   4      372.21      357.07     25.89 o
   4   1   4      293.59      273.38     11.21 o
   5   1   4      405.84      394.91     17.97 o
   6   1   4      213.79      192.15      7.46 o
   7   1   4       18.08       11.89      4.03 o
   8   1   4        0.85       -0.47      1.06 o
   9   1   4      102.90      112.39     10.28 o
 -13   2   4       44.02       50.76      3.58 o
 -12   2   4        6.55        9.22      3.38 o
 -11   2   4      214.05      223.13      5.74 o
 -10   2   4       22.72       26.71      5.29 o
  -9   2   4        1.89       -0.22      0.45 o
  -8   2   4       11.77        8.44      0.97 o
  -7   2   4     1380.48     1346.06     53.52 o
  -6   2   4        2.49        1.58      0.38 o
  -5   2   4       78.26       95.99      1.69 o
  -4   2   4       41.82       39.25      3.70 o
  -3   2   4      911.82      917.90     17.80 o
  -2   2   4        8.30        8.54      0.79 o
  -1   2   4      138.68       99.81      2.98 o
   0   2   4      733.73      700.47     25.61 o
   1   2   4       38.05       43.31      1.05 o
   2   2   4      666.91      629.24     22.05 o
   3   2   4     1074.92     1046.72     24.60 o
   4   2   4      221.45      223.31     15.27 o
   5   2   4       44.26       47.23      2.36 o
   6   2   4        0.20        1.55      1.30 o
   7   2   4        0.22        1.66      5.53 o
   8   2   4      380.71      391.29     13.48 o
   9   2   4       18.92       19.50      2.83 o
 -13   3   4       33.90       29.17      4.10 o
 -12   3   4      233.81      251.36      9.96 o
 -11   3   4       18.41       16.98      2.16 o
 -10   3   4      159.28      152.93      4.22 o
  -9   3   4       23.31       13.30      0.97 o
  -8   3   4       12.57        7.41      2.74 o
  -7   3   4       52.60       60.11      2.42 o
  -6   3   4       30.53       21.83      1.18 o
  -5   3   4      382.11      365.20     20.48 o
  -4   3   4     1315.78     1365.70     32.31 o
  -3   3   4       46.15       51.55      3.04 o
  -2   3   4       83.77      122.23      2.54 o
  -1   3   4        6.41        3.58      0.46 o
   0   3   4     1706.72     1940.27     60.52 o
   1   3   4      379.81      414.92      8.57 o
   2   3   4     1412.25     1395.52     29.02 o
   3   3   4      260.81      260.65      5.86 o
   4   3   4     1407.81     1429.75     33.34 o
   5   3   4      813.79      798.98     19.30 o
   6   3   4       56.13       56.75      2.65 o
   7   3   4       18.88       23.59      1.76 o
   8   3   4      147.35      147.83      6.63 o
 -13   4   4       31.61       32.16      1.82 o
 -12   4   4      194.52      190.03      7.28 o
 -11   4   4        8.78        6.49      2.66 o
 -10   4   4       17.80       22.37      4.51 o
  -9   4   4       41.08       35.75      3.25 o
  -8   4   4        3.93        7.68      2.91 o
  -7   4   4      300.96      341.34      7.82 o
  -6   4   4      929.37      922.91     16.08 o
  -5   4   4       71.41       68.85      3.45 o
  -4   4   4        6.74        5.85      1.48 o
  -3   4   4     1536.33     1530.69     47.40 o
  -2   4   4        3.15        6.13      3.10 o
  -1   4   4      938.02      956.43     22.91 o
   0   4   4        0.19       -0.64      0.43 o
   1   4   4      167.72      159.43      5.39 o
   2   4   4      273.80      282.25      6.23 o
   3   4   4      988.57      960.57     32.13 o
   4   4   4      173.86      183.35      5.54 o
   5   4   4      250.61      238.65     13.12 o
   6   4   4       14.38        9.04      1.69 o
   7   4   4        4.95        2.37      1.47 o
 -12   5   4        1.85        1.69      0.88 o
 -11   5   4        2.95        4.70      2.04 o
 -10   5   4       23.37       21.74      1.52 o
  -9   5   4       85.75       88.23      3.48 o
  -8   5   4       16.76       11.49      1.27 o
  -7   5   4      111.99      115.37      4.69 o
  -6   5   4        5.74        6.90      1.58 o
  -5   5   4     2233.24     2240.39     41.76 o
  -4   5   4      649.77      657.85     13.11 o
  -3   5   4      104.33      110.52      3.70 o
  -2   5   4        0.11        1.75      3.43 o
  -1   5   4       86.96       65.94      2.11 o
   0   5   4      383.81      379.66     10.08 o
   1   5   4        8.54        8.21      0.73 o
   2   5   4       15.21       16.39      0.89 o
   3   5   4      269.99      264.40      7.58 o
   4   5   4      286.65      306.75      9.39 o
   5   5   4        4.07        2.85      2.54 o
   6   5   4        0.09        3.56      2.20 o
   7   5   4        2.98        5.06      1.72 o
 -12   6   4      143.08      146.44      6.99 o
 -11   6   4       38.71       24.37      5.89 o
 -10   6   4       23.43       30.24      3.92 o
  -9   6   4       72.43       68.57      2.38 o
  -8   6   4       31.52       26.10      3.98 o
  -7   6   4      163.51      175.71      8.21 o
  -6   6   4      288.85      291.61      5.56 o
  -5   6   4        0.51        2.13      0.94 o
  -4   6   4      251.26      268.07      8.54 o
  -3   6   4        0.31        1.34      0.84 o
  -2   6   4        2.73        0.00      0.58 o
  -1   6   4       35.65       39.58      2.09 o
   0   6   4      429.08      390.55      8.98 o
   1   6   4       22.57       12.19      1.07 o
   2   6   4        1.80        3.27      0.98 o
   3   6   4      150.61      151.76     16.39 o
   4   6   4        3.85        7.50      2.13 o
   5   6   4       51.67       39.10      2.55 o
   6   6   4      215.25      249.53      9.38 o
 -11   7   4        0.66        2.48      1.84 o
 -10   7   4       23.31       29.24      1.57 o
  -9   7   4       77.65       93.31      5.59 o
  -8   7   4      132.95      129.93     12.78 o
  -7   7   4        5.11        4.98      1.16 o
  -6   7   4      233.45      227.36      7.01 o
  -5   7   4        9.34        9.06      0.65 o
  -4   7   4      131.58      142.68      3.50 o
  -3   7   4        0.17       -0.09      0.86 o
  -2   7   4      257.92      224.34      6.60 o
  -1   7   4      174.03      149.94      4.69 o
   0   7   4      346.82      365.92     10.37 o
   1   7   4       15.87        9.43      1.21 o
   2   7   4       17.73       16.84      1.50 o
   3   7   4      104.68      107.86      8.88 o
   4   7   4        5.22        4.19      1.40 o
 -11   8   4       13.89       21.24      2.66 o
 -10   8   4       28.83       34.70      3.37 o
  -9   8   4      224.27      239.66     22.85 o
  -8   8   4       12.69       17.31      4.38 o
  -7   8   4       79.36       80.16      8.85 o
  -6   8   4       53.03       56.98      2.69 o
  -5   8   4      254.95      250.68      7.69 o
  -4   8   4        2.37        3.54      1.67 o
  -3   8   4       74.59       94.34      5.53 o
  -2   8   4        4.53        2.60      4.85 o
  -1   8   4        1.50        2.06      0.96 o
   0   8   4        3.35       -0.72      1.39 o
   1   8   4      113.22      124.32     12.02 o
   2   8   4       45.37       48.09      8.66 o
   3   8   4        7.72        7.00      1.21 o
  -9   9   4      242.97      264.71      9.07 o
  -8   9   4      128.24      119.11      6.43 o
  -7   9   4       11.19        6.36      1.49 o
  -6   9   4      106.40      113.29     17.61 o
  -4   9   4        0.28        2.86      1.86 o
  -3   9   4        1.34        1.74      3.11 o
  -2   9   4      172.85      188.29      9.92 o
  -1   9   4      154.83      148.95      6.53 o
   0   9   4       54.34       49.09      4.70 o
   1   9   4       15.48       13.49      2.68 o
  -7  10   4        3.08        3.05      2.04 o
  -6  10   4        4.26        6.78      1.32 o
  -5  10   4       25.63       26.96      8.27 o
  -4  10   4       22.36       25.72      4.10 o
  -3  10   4       48.36       57.61      8.94 o
  -2  10   4       51.31       36.81      3.78 o
  -1  10   4        2.40        4.70      1.10 o
   1 -14   5      108.88      103.90      7.37 o
   2 -14   5      107.30       94.71      7.04 o
   3 -14   5       98.85      107.42      7.12 o
   4 -14   5       58.88       58.99      4.30 o
  -3 -13   5        1.14       -0.41      1.23 o
  -2 -13   5       11.14        9.55      1.95 o
  -1 -13   5       99.81       93.66      6.82 o
   0 -13   5        1.71       -1.06      1.40 o
   1 -13   5        0.04        2.44      0.65 o
   2 -13   5       27.41       27.18      1.70 o
   3 -13   5        7.31        4.90      0.72 o
   4 -13   5       65.40       74.62      3.75 o
   5 -13   5       12.25       13.39      1.39 o
   6 -13   5       10.52       11.60      1.23 o
  -4 -12   5       39.35       50.19      4.48 o
  -3 -12   5       11.09        8.47      1.89 o
  -2 -12   5       23.05       14.13      2.17 o
  -1 -12   5      299.79      280.67      8.78 o
   0 -12   5      188.86      176.93      5.77 o
   1 -12   5       39.80       38.31      2.02 o
   2 -12   5       75.37       76.98      2.86 o
   3 -12   5       91.88       92.61      3.13 o
   4 -12   5      118.50      117.19      3.91 o
   5 -12   5      153.61      155.27      5.63 o
   6 -12   5       14.43       15.24      1.48 o
   7 -12   5      205.03      206.17      8.30 o
   8 -12   5       53.69       54.10      4.12 o
  -6 -11   5        7.24        8.50      1.35 o
  -5 -11   5       20.00       19.85      1.22 o
  -4 -11   5        0.00       -0.46      0.43 o
  -3 -11   5       17.89       17.61      1.56 o
  -2 -11   5      315.58      313.05     11.70 o
  -1 -11   5        0.92        0.49      0.45 o
   0 -11   5        0.04        0.08      0.29 o
   1 -11   5      112.56      108.95      4.17 o
   2 -11   5      139.23      134.93      3.06 o
   3 -11   5       10.52        5.41      0.57 o
   4 -11   5      425.47      412.63     10.65 o
   5 -11   5       19.26       17.13      1.27 o
   6 -11   5       73.95       77.30      3.18 o
   7 -11   5      272.30      268.69     14.22 o
   9 -11   5        2.49        1.96      1.13 o
  -7 -10   5       19.15       17.92      1.03 o
  -6 -10   5        7.71       10.26      0.84 o
  -5 -10   5      169.97      172.84      9.12 o
  -4 -10   5      149.46      161.91      5.69 o
  -3 -10   5       63.16       52.76      3.47 o
  -2 -10   5      771.43      777.50     16.14 o
  -1 -10   5      761.06      734.07     13.25 o
   0 -10   5       93.13       88.18      1.98 o
   1 -10   5      419.97      434.55      7.24 o
   2 -10   5        6.93        4.31      0.41 o
   3 -10   5      120.71      130.06      3.31 o
   4 -10   5        2.09        1.80      0.61 o
   5 -10   5      556.45      554.69     30.40 o
   6 -10   5      131.22      134.66      6.48 o
   7 -10   5       74.25       78.26      4.89 o
   8 -10   5       18.26       18.39      1.64 o
   9 -10   5       34.39       38.31      3.14 o
  -8  -9   5       73.78       75.45      3.05 o
  -7  -9   5      112.84      109.90     11.84 o
  -6  -9   5       76.03       72.86      2.40 o
  -5  -9   5      128.50      118.17      3.93 o
  -4  -9   5        0.26       -0.74      0.73 o
  -3  -9   5      201.00      200.63      3.07 o
  -2  -9   5     1365.25     1303.07     27.06 o
  -1  -9   5       54.91       63.75      3.97 o
   0  -9   5       11.30       15.64      3.18 o
   1  -9   5      432.31      427.01     11.25 o
   2  -9   5       76.99       69.90      1.52 o
   3  -9   5       39.21       40.18      1.18 o
   4  -9   5       28.87       27.18      0.81 o
   5  -9   5       85.66       82.08      6.71 o
   6  -9   5        2.69        0.87      1.27 o
   7  -9   5        8.32        9.94      2.88 o
   8  -9   5       21.91       15.98      3.84 o
   9  -9   5       92.38      103.54     14.53 o
  10  -9   5        2.65        2.26      2.00 o
  -9  -8   5      176.60      192.22      9.30 o
  -8  -8   5        0.61        1.29      2.45 o
  -7  -8   5      112.66      123.88      7.35 o
  -6  -8   5        3.48        3.55      1.27 o
  -5  -8   5        0.05       -0.47      0.31 o
  -4  -8   5      152.43      161.39      5.04 o
  -3  -8   5      122.59      122.15      2.69 o
  -2  -8   5      276.09      260.46      6.91 o
  -1  -8   5     1486.08     1567.72     40.80 o
   0  -8   5      224.43      231.90      7.71 o
   1  -8   5        5.90        9.56      0.69 o
   2  -8   5      312.59      312.66      7.00 o
   3  -8   5       14.95       14.92      0.55 o
   4  -8   5      452.90      441.66      7.76 o
   5  -8   5       19.19       22.11      0.79 o
   6  -8   5        3.40        3.85      0.52 o
   7  -8   5      393.72      401.87     16.25 o
   8  -8   5       52.45       53.42      3.37 o
   9  -8   5        7.27        3.11      3.47 o
  10  -8   5        1.71        3.05      2.83 o
 -10  -7   5       29.63       24.06      2.45 o
  -9  -7   5       15.82       20.20      1.87 o
  -8  -7   5      191.26      194.23     12.68 o
  -7  -7   5      166.05      178.27      3.47 o
  -6  -7   5      385.27      360.72      9.28 o
  -5  -7   5      986.39      980.15     15.27 o
  -4  -7   5      190.90      187.36      5.45 o
  -3  -7   5      120.04      124.34      5.21 o
  -2  -7   5      162.50      161.66     12.88 o
  -1  -7   5       59.95       53.44      1.85 o
   0  -7   5      281.47      314.29      6.15 o
   1  -7   5        4.71       11.22      2.59 o
   2  -7   5       12.16        8.63      0.41 o
   3  -7   5      672.90      674.32     10.26 o
   4  -7   5      318.90      299.42     11.05 o
   5  -7   5     2520.23     2584.23     77.45 o
   6  -7   5      117.52      103.46      5.78 o
   7  -7   5       14.58       16.47      1.01 o
   8  -7   5        1.01        1.10      1.30 o
   9  -7   5      192.80      180.57     21.45 o
  10  -7   5       68.34       72.79      3.73 o
 -11  -6   5       13.81       17.97      1.54 o
 -10  -6   5      338.69      332.52      9.93 o
  -9  -6   5       61.43       51.13      4.39 o
  -8  -6   5       60.34       53.24      1.43 o
  -7  -6   5      332.50      344.07      5.63 o
  -6  -6   5      181.55      185.75      2.90 o
  -5  -6   5      763.38      760.44      8.98 o
  -4  -6   5      537.33      521.42      7.00 o
  -3  -6   5      540.73      559.69      6.49 o
  -2  -6   5      897.36      821.76     25.20 o
  -1  -6   5     1205.31     1236.71     64.46 o
   0  -6   5      291.16      314.20      4.64 o
   1  -6   5       78.53       90.23      2.16 o
   2  -6   5      331.92      330.54      4.40 o
   3  -6   5      191.72      186.51      2.88 o
   4  -6   5      195.62      192.29      3.63 o
   5  -6   5     1253.89     1192.27     27.09 o
   6  -6   5        9.06        8.86      2.55 o
   7  -6   5      138.95      162.05      5.80 o
   8  -6   5      326.42      316.30      7.41 o
   9  -6   5      115.12      121.41     16.52 o
  10  -6   5      181.16      187.73      7.85 o
 -11  -5   5        3.51        0.69      0.74 o
 -10  -5   5      135.69      146.77      5.52 o
  -9  -5   5       49.64       47.69      2.24 o
  -8  -5   5       13.79       23.32      1.56 o
  -7  -5   5        0.04       -0.52      0.34 o
  -6  -5   5       12.99        9.64      0.48 o
  -5  -5   5       16.80       20.02      2.09 o
  -4  -5   5     3176.00     3176.05     81.31 o
  -3  -5   5     2015.29     2131.30     21.45 o
  -2  -5   5      215.60      208.22      2.88 o
  -1  -5   5       72.94       83.55      1.50 o
   0  -5   5     2454.36     2458.39     25.52 o
   1  -5   5       35.63       45.05      1.57 o
   2  -5   5     1049.79     1068.89     12.20 o
   3  -5   5       17.28       21.07      0.59 o
   4  -5   5      186.30      171.27      3.00 o
   5  -5   5       74.45       62.64      2.42 o
   6  -5   5      397.66      378.74      6.97 o
   7  -5   5      231.72      219.84      5.14 o
   8  -5   5      299.93      300.14      9.39 o
   9  -5   5       45.49       54.08      2.80 o
 -12  -4   5       80.73       82.81     16.85 o
 -11  -4   5       24.27       23.24      1.85 o
 -10  -4   5      191.93      181.26      8.44 o
  -9  -4   5        5.88       11.84      1.83 o
  -8  -4   5       68.92       54.08      2.18 o
  -7  -4   5      619.25      617.13     13.01 o
  -6  -4   5      130.52      120.59      2.23 o
  -5  -4   5      189.61      176.26      6.93 o
  -4  -4   5     2444.72     2613.29     96.87 o
  -3  -4   5      239.19      217.12      4.96 o
  -2  -4   5        0.85        1.26      0.12 o
  -1  -4   5      211.93      183.33      4.78 o
   0  -4   5      372.08      415.58      7.77 o
   1  -4   5     1872.01     1980.20     50.83 o
   2  -4   5      698.13      732.32     24.88 o
   3  -4   5       10.08       10.07      1.67 o
   4  -4   5       81.71       75.29      1.57 o
   5  -4   5      432.23      426.48     16.04 o
   6  -4   5       12.54       11.07      0.89 o
   7  -4   5       89.43      104.07      3.69 o
   8  -4   5      113.40      125.45      4.43 o
   9  -4   5       40.17       35.52      3.32 o
  10  -4   5       76.13       78.58      3.73 o
 -12  -3   5       19.32       21.68      1.58 o
 -11  -3   5       10.38        9.68      1.35 o
 -10  -3   5      112.86      110.64      5.03 o
  -9  -3   5      175.06      164.93      8.65 o
  -8  -3   5        3.79        6.18      1.30 o
  -7  -3   5      119.59      118.17      2.08 o
  -6  -3   5      250.66      257.16      4.07 o
  -5  -3   5       56.23       44.72      0.78 o
  -4  -3   5       53.10       80.07      2.18 o
  -3  -3   5     1048.90     1126.95     11.58 o
  -2  -3   5     1513.41     1558.11     16.55 o
  -1  -3   5      110.83      146.42      1.86 o
   0  -3   5     2074.16     1974.82     20.92 o
   1  -3   5     5067.95     5129.97     91.90 o
   2  -3   5      383.58      404.99      6.11 o
   3  -3   5      815.37      836.27     17.81 o
   4  -3   5      788.35      800.64     24.03 o
   5  -3   5       56.22       58.75      2.40 o
   6  -3   5      122.19      104.65      3.53 o
   7  -3   5       18.18       10.67      2.09 o
   8  -3   5      180.74      186.44     14.71 o
   9  -3   5       56.69       55.48      2.81 o
  10  -3   5        5.25        3.66      1.30 o
 -12  -2   5       45.40       49.57      3.36 o
 -11  -2   5        0.84        0.19      0.98 o
 -10  -2   5       42.37       41.16      2.38 o
  -9  -2   5      175.72      167.60      3.06 o
  -8  -2   5       27.98       24.38      0.81 o
  -7  -2   5      562.20      527.32      9.98 o
  -6  -2   5      147.92      143.20      2.06 o
  -5  -2   5      419.85      437.41      5.35 o
  -4  -2   5     1397.01     1363.32     14.54 o
  -3  -2   5      734.87      688.29      7.49 o
  -2  -2   5      627.15      721.40      9.52 o
  -1  -2   5        3.13        6.02      0.26 o
   0  -2   5      558.93      555.71      8.12 o
   1  -2   5       25.76       25.28      1.37 o
   2  -2   5      813.14      853.76     11.58 o
   3  -2   5       45.54       55.04      1.14 o
   4  -2   5      128.03      151.84     15.16 o
   5  -2   5      990.76      923.24     22.32 o
   6  -2   5      678.95      628.30     22.45 o
   7  -2   5       79.01       65.26      3.44 o
   8  -2   5       11.94        8.65      1.53 o
   9  -2   5      144.92      143.16      6.12 o
  10  -2   5        0.90        0.54      3.99 o
 -13  -1   5        1.46        0.37      1.26 o
 -12  -1   5        3.85        3.59      3.71 o
 -11  -1   5        0.44       -0.90      0.84 o
 -10  -1   5       20.47       15.71      0.84 o
  -9  -1   5      343.23      332.56      9.08 o
  -8  -1   5      551.23      556.87      8.54 o
  -7  -1   5      182.09      181.64      2.74 o
  -6  -1   5     1452.71     1460.97     21.08 o
  -5  -1   5       49.58       61.56      3.27 o
  -4  -1   5       46.09       53.56      1.25 o
  -3  -1   5       18.24       25.65      0.71 o
  -2  -1   5        1.43        2.94      0.40 o
  -1  -1   5        3.84        8.69      0.87 o
   0  -1   5      128.12      119.37      3.74 o
   1  -1   5       26.17       25.52      1.85 o
   2  -1   5      728.07      716.76     10.80 o
   3  -1   5      114.32       88.42      6.14 o
   4  -1   5       10.03        8.09      0.67 o
   5  -1   5      155.96      155.26     11.39 o
   6  -1   5        1.84        0.15      0.84 o
   7  -1   5      365.35      332.07     16.31 o
   8  -1   5      717.58      716.93     18.99 o
   9  -1   5      113.48      107.78     17.63 o
  10  -1   5       12.77       10.81      2.66 o
 -13   0   5      164.92      169.39      5.22 o
 -12   0   5      227.77      232.00     12.66 o
 -11   0   5       19.10       16.79      4.04 o
 -10   0   5        4.44        4.72      1.10 o
  -9   0   5      115.67      122.20      4.48 o
  -8   0   5      697.13      709.71     15.58 o
  -7   0   5      318.99      305.06      5.08 o
  -6   0   5      128.73      130.41      2.38 o
  -5   0   5       27.94       27.24      0.66 o
  -4   0   5     1785.59     1844.59     50.83 o
  -3   0   5     1087.93     1204.67     17.48 o
  -2   0   5      482.58      504.23      8.61 o
  -1   0   5     1273.60     1312.66     21.30 o
   0   0   5     1815.14     1733.17     27.93 o
   1   0   5        0.07       -0.39      0.37 o
   2   0   5       11.30        5.78      0.61 o
   3   0   5       38.44       33.97      2.16 o
   4   0   5       20.63       23.52      1.45 o
   5   0   5      138.74      136.51      3.80 o
   6   0   5      220.06      224.55     11.38 o
   7   0   5      146.47      131.07      4.38 o
   8   0   5       90.57      106.97      7.63 o
   9   0   5      328.52      326.77     11.88 o
 -13   1   5      155.36      151.17     10.68 o
 -12   1   5      139.00      147.73      8.97 o
 -11   1   5      163.97      161.28     16.44 o
 -10   1   5       11.42       14.29      2.80 o
  -9   1   5       10.07        7.95      5.07 o
  -8   1   5       18.03       18.73      1.49 o
  -7   1   5      103.02       99.04      6.34 o
  -6   1   5      127.19      111.53      4.79 o
  -5   1   5        2.04        0.24      0.53 o
  -4   1   5       97.92      102.45      3.47 o
  -3   1   5        0.51        2.90      0.85 o
  -2   1   5      453.86      489.32      8.48 o
  -1   1   5      239.37      217.36      7.07 o
   0   1   5      233.70      264.45      6.90 o
   1   1   5      193.77      240.30      4.56 o
   2   1   5      316.08      299.82      8.30 o
   3   1   5      970.08      964.70     22.98 o
   4   1   5      219.66      226.95      6.66 o
   5   1   5       44.88       35.95      5.16 o
   7   1   5       14.66       17.57      1.69 o
   8   1   5       87.42       83.02      4.01 o
   9   1   5       22.61       29.19      6.39 o
 -13   2   5       13.96       16.55      3.89 o
 -12   2   5      214.90      233.49     11.87 o
 -11   2   5      171.14      163.45      4.72 o
 -10   2   5        6.97        9.97      0.98 o
  -9   2   5      131.25      129.93      2.99 o
  -8   2   5        1.16        0.98      0.81 o
  -7   2   5       25.25       23.75      2.49 o
  -6   2   5        2.88        3.05      1.44 o
  -5   2   5        0.24        0.80      0.33 o
  -4   2   5        0.55        0.51      0.38 o
  -3   2   5      331.24      369.76      6.88 o
  -2   2   5      441.47      571.83     10.15 o
  -1   2   5      517.70      500.59     12.58 o
   0   2   5      753.16      832.45     19.72 o
   1   2   5      521.11      544.85     13.11 o
   2   2   5      874.99      882.40     16.78 o
   3   2   5      745.22      719.77     24.72 o
   4   2   5       10.41        5.46      1.25 o
   5   2   5       91.16       95.47      3.36 o
   6   2   5       16.65       10.98      2.15 o
   7   2   5       70.22       91.71      9.52 o
   8   2   5       12.67        7.97      1.39 o
 -13   3   5        0.09       -0.01      1.18 o
 -12   3   5        0.94        5.86      4.16 o
 -11   3   5        6.94        6.71      0.97 o
 -10   3   5        1.86        0.56      1.43 o
  -9   3   5       27.84       28.71      4.60 o
  -8   3   5        4.39        5.06      0.82 o
  -7   3   5      138.73      183.96      5.26 o
  -6   3   5        3.28        6.42      1.26 o
  -5   3   5      571.89      624.76     10.70 o
  -4   3   5      419.85      463.42      9.21 o
  -3   3   5     1766.05     1864.17     42.48 o
  -2   3   5      190.22      257.60     10.46 o
  -1   3   5      106.02       94.42      9.87 o
   0   3   5      410.69      421.05     17.25 o
   1   3   5      512.77      489.77     10.56 o
   2   3   5        0.47       -1.47      1.71 o
   3   3   5     2534.04     2521.06     58.38 o
   4   3   5      443.86      400.50     11.25 o
   5   3   5      379.29      394.66     10.66 o
   6   3   5      200.25      206.37      7.52 o
   7   3   5        2.09        1.12      0.95 o
 -12   4   5        5.00        5.53      0.84 o
 -11   4   5        4.61       -1.25      0.84 o
 -10   4   5       46.26       45.93      3.80 o
  -9   4   5        0.06        0.26      1.67 o
  -8   4   5      499.20      570.80     12.03 o
  -7   4   5      453.69      421.00      9.62 o
  -6   4   5      633.02      738.10     12.50 o
  -5   4   5       51.55       51.12      1.32 o
  -4   4   5      361.65      405.30     12.62 o
  -3   4   5       43.33       39.18      5.10 o
  -2   4   5       47.32       42.34      1.91 o
  -1   4   5       57.91       62.48      2.47 o
   0   4   5      148.70      151.98      4.72 o
   1   4   5       78.73       86.13      3.07 o
   2   4   5        3.61        2.04      2.24 o
   3   4   5        8.23        6.94      2.44 o
   4   4   5       18.85        9.38      2.38 o
   5   4   5       17.04       25.33      1.67 o
   6   4   5       17.48       23.87      2.24 o
   7   4   5      125.82      145.52      9.59 o
 -12   5   5       90.36       80.78      4.90 o
 -11   5   5       42.77       35.60      4.38 o
 -10   5   5        0.01       -0.35      0.58 o
  -9   5   5       63.25       70.87      8.65 o
  -8   5   5       42.52       35.67      1.84 o
  -7   5   5      130.38      117.84      3.38 o
  -6   5   5     1238.48     1246.55     21.38 o
  -5   5   5      879.08      850.77     15.02 o
  -4   5   5       22.21       18.04      4.61 o
  -3   5   5     1126.64     1166.50     27.71 o
  -2   5   5      271.84      242.93      9.72 o
  -1   5   5       42.14       33.77      2.21 o
   0   5   5      164.57      172.12      5.45 o
   1   5   5      113.36      120.03     12.70 o
   2   5   5        0.09        0.65      0.87 o
   3   5   5        9.06       14.48      3.32 o
   4   5   5       86.29       71.79      3.29 o
   5   5   5       63.71       74.56      4.84 o
   6   5   5        8.48       11.71      3.35 o
 -12   6   5        2.44        2.81      2.12 o
 -11   6   5       46.75       44.69      2.85 o
 -10   6   5       21.12       14.85      4.82 o
  -9   6   5       55.91       60.74      2.30 o
  -8   6   5      283.80      272.38      9.85 o
  -7   6   5       90.40       97.70      2.78 o
  -6   6   5       19.78       14.38      0.85 o
  -5   6   5       20.80       23.28      0.93 o
  -4   6   5      160.82      176.21      4.30 o
  -3   6   5      275.95      229.81     21.81 o
  -2   6   5      562.00      529.20     13.96 o
  -1   6   5       43.66       32.36      1.89 o
   0   6   5       18.00       23.30      4.66 o
   1   6   5       21.64       30.41      2.17 o
   2   6   5       54.12       59.12      2.80 o
   3   6   5      174.69      199.07     10.44 o
   4   6   5        1.41        4.05      1.47 o
 -11   7   5       65.67       61.62      3.47 o
 -10   7   5       73.85       78.33     12.84 o
  -9   7   5       29.15       31.42      6.67 o
  -7   7   5       91.94      108.00      4.38 o
  -6   7   5        1.35        5.21      2.45 o
  -5   7   5      373.90      396.22     14.56 o
  -4   7   5       87.69      101.04      3.92 o
  -3   7   5        0.10        0.82      3.09 o
  -2   7   5       67.96       51.28      2.78 o
  -1   7   5      157.59      141.00      4.85 o
   0   7   5       65.92       71.82      3.19 o
   1   7   5        8.07        2.21      1.30 o
   2   7   5       12.78       11.41      2.41 o
   3   7   5       16.86       12.70      1.66 o
 -10   8   5      100.32       96.40      5.20 o
  -9   8   5        1.05       -0.96      2.11 o
  -8   8   5       46.65       49.93      2.89 o
  -7   8   5        0.79        5.31      1.87 o
  -6   8   5       62.04       83.23      4.62 o
  -5   8   5        1.56        3.83      1.77 o
  -4   8   5       40.95       34.44      3.44 o
  -3   8   5        6.40       10.88      1.57 o
  -2   8   5       51.41       41.48      2.43 o
  -1   8   5        3.21        7.32      4.84 o
   0   8   5        0.33        5.77      1.30 o
   1   8   5        9.77        8.89      4.03 o
   2   8   5       42.41       38.65      3.94 o
  -8   9   5       26.70       27.81      2.39 o
  -7   9   5       69.08       62.51      4.43 o
  -6   9   5        0.10       -0.73      0.87 o
  -5   9   5       21.46       26.16      3.14 o
  -4   9   5       30.73       29.12      7.09 o
  -3   9   5       15.73       20.18      2.60 o
  -2   9   5        7.89        0.24      1.89 o
  -1   9   5       20.05       13.19      4.61 o
   0 -14   6      120.89      112.93      7.68 o
   1 -14   6       30.21       33.23      3.75 o
   2 -14   6        0.96        5.86      1.88 o
   3 -14   6        8.43        8.41      1.89 o
  -3 -13   6        0.02       -2.07      1.38 o
  -2 -13   6        2.03        1.89      1.46 o
  -1 -13   6       67.70       56.39      5.02 o
   0 -13   6        0.01        8.00      2.04 o
   1 -13   6       10.58       17.74      2.74 o
   2 -13   6        0.84        5.14      1.64 o
   3 -13   6      158.10      139.06      5.33 o
   4 -13   6       33.25       30.88      1.80 o
   5 -13   6       62.28       59.13      2.92 o
   6 -13   6       49.83       48.79      2.40 o
  -4 -12   6       15.69       10.29      2.02 o
  -3 -12   6       11.98       17.58      2.27 o
  -2 -12   6       77.49       70.35     11.13 o
  -1 -12   6      135.26      149.47      7.51 o
   0 -12   6       26.68       28.42      2.51 o
   1 -12   6        4.44        6.45      1.70 o
   2 -12   6      297.56      311.12      7.97 o
   3 -12   6        3.93        3.67      0.66 o
   4 -12   6      167.31      166.74      5.36 o
   5 -12   6       22.16       22.59      1.46 o
   6 -12   6        4.51        3.43      0.91 o
   7 -12   6      231.62      224.73     12.73 o
  -6 -11   6      149.96      157.70      5.87 o
  -5 -11   6        0.16        0.02      1.14 o
  -4 -11   6       55.72       58.29      7.29 o
  -2 -11   6       39.77       40.12      2.26 o
  -1 -11   6      813.37      884.90     29.03 o
   0 -11   6        7.28        8.36      2.13 o
   1 -11   6        4.60        2.04      1.40 o
   2 -11   6      299.78      318.43     14.41 o
   3 -11   6        3.01        3.17      0.74 o
   4 -11   6       59.52       70.92      2.59 o
   5 -11   6        0.20        1.30      0.82 o
   6 -11   6        8.59        9.16      1.54 o
   7 -11   6        9.75        9.72      1.58 o
   8 -11   6       87.20       83.62      6.12 o
  -8 -10   6        9.78        7.35      1.86 o
  -7 -10   6       46.29       50.80      2.73 o
  -6 -10   6       23.13       30.38      2.79 o
  -5 -10   6        0.13        0.63      1.95 o
  -4 -10   6        2.12        8.83      2.31 o
  -3 -10   6       13.34       13.37      3.93 o
  -2 -10   6      196.76      198.82      6.12 o
  -1 -10   6       80.45       77.08      3.82 o
   0 -10   6      107.97       93.88      7.19 o
   1 -10   6      117.80      117.59      2.01 o
   2 -10   6      718.91      698.59     24.84 o
   3 -10   6      219.98      223.11      5.94 o
   4 -10   6       30.45       30.81      1.25 o
   5 -10   6      319.96      345.34      7.27 o
   6 -10   6       61.12       53.85      3.91 o
   7 -10   6        0.70        1.71      1.13 o
   8 -10   6       21.90       25.06      7.21 o
   9 -10   6        1.68        3.10      1.21 o
  -9  -9   6       35.81       29.69      3.54 o
  -8  -9   6        8.24        6.74      1.75 o
  -7  -9   6      169.86      145.94      5.40 o
  -6  -9   6       62.95       62.01      2.47 o
  -5  -9   6       72.65       62.77      2.46 o
  -4  -9   6       86.00       94.19      4.38 o
  -1  -9   6      586.38      576.88     14.27 o
   0  -9   6        3.16        3.58      1.31 o
   1  -9   6        0.11        0.84      0.53 o
   2  -9   6       31.01       26.14      2.27 o
   3  -9   6        6.07        5.97      0.43 o
   4  -9   6      116.99      105.70      2.41 o
   5  -9   6     1320.07     1404.48     27.94 o
   6  -9   6      149.16      148.58      3.74 o
   7  -9   6        5.73        5.46      1.38 o
   8  -9   6       35.77       33.75      8.00 o
   9  -9   6        0.76        0.25      1.10 o
  -9  -8   6       66.39       74.62      3.59 o
  -8  -8   6       33.36       41.86      2.16 o
  -7  -8   6      140.62      147.53      3.09 o
  -6  -8   6      204.25      207.46      4.34 o
  -5  -8   6       53.75       51.08      1.68 o
  -4  -8   6      693.53      723.48     19.03 o
  -3  -8   6      767.48      784.87     19.15 o
  -2  -8   6       28.69       32.61      5.23 o
  -1  -8   6      127.55      120.05      3.63 o
   1  -8   6       40.13       40.06      0.92 o
   2  -8   6       44.79       46.14      4.38 o
   3  -8   6      126.77      110.94      4.62 o
   4  -8   6        4.83        7.85      0.95 o
   5  -8   6      458.27      474.19      8.73 o
   6  -8   6       25.06       22.15      1.66 o
   7  -8   6        1.84        2.29      0.53 o
   8  -8   6       90.30       87.51      3.17 o
   9  -8   6        2.26       -0.03      1.34 o
  10  -8   6      105.23      111.26      5.51 o
 -10  -7   6       27.38       30.65      3.29 o
  -9  -7   6       18.55       20.66      2.74 o
  -8  -7   6        2.46        4.24      2.27 o
  -7  -7   6      171.54      185.97      6.17 o
  -6  -7   6       71.54       72.70      1.73 o
  -5  -7   6        1.64        1.44      0.49 o
  -4  -7   6      396.88      415.24      5.72 o
  -3  -7   6      839.79      848.03     21.32 o
  -2  -7   6       35.53       37.07      1.71 o
  -1  -7   6       35.28       35.13      1.29 o
   0  -7   6      544.23      550.72     35.00 o
   1  -7   6       34.39       28.93      0.98 o
   2  -7   6      135.38      130.13      2.55 o
   3  -7   6      271.24      261.64      7.83 o
   4  -7   6        0.02        0.23      0.73 o
   5  -7   6      396.79      404.00      7.81 o
   6  -7   6      159.71      171.16      8.33 o
   7  -7   6       72.65       73.69      2.26 o
   9  -7   6       60.30       70.20      3.47 o
  10  -7   6       37.75       35.07      2.60 o
 -11  -6   6        4.10       14.58      4.49 o
 -10  -6   6       49.06       45.93      4.04 o
  -9  -6   6       72.23       67.62      2.50 o
  -8  -6   6        2.37        3.45      3.31 o
  -7  -6   6       53.93       58.95      1.40 o
  -6  -6   6     1984.68     2029.14     33.80 o
  -5  -6   6      142.34      120.78      3.18 o
  -4  -6   6      203.02      194.81      2.89 o
  -3  -6   6        1.52        5.02      0.89 o
  -2  -6   6      623.27      633.73      9.71 o
  -1  -6   6      567.88      526.55      7.66 o
   0  -6   6      811.82      728.38      8.44 o
   1  -6   6      249.89      260.46      4.39 o
   2  -6   6      161.94      168.98      2.31 o
   3  -6   6        2.38        0.30      0.33 o
   4  -6   6      498.06      460.02      7.39 o
   5  -6   6        0.16        0.38      1.75 o
   6  -6   6       77.29       72.68      6.86 o
   7  -6   6       14.82       16.94      1.37 o
   8  -6   6       88.34       95.18     10.73 o
   9  -6   6       34.47       42.68      2.52 o
  10  -6   6       36.58       28.48      3.52 o
 -11  -5   6        6.69        6.30      1.29 o
 -10  -5   6        4.67        4.66      1.13 o
  -9  -5   6      711.66      689.97     13.37 o
  -8  -5   6        4.86        3.88      0.51 o
  -7  -5   6      177.97      166.63     11.84 o
  -6  -5   6        2.71        2.15      0.32 o
  -5  -5   6      118.60      108.27      5.32 o
  -4  -5   6      356.50      438.65     19.59 o
  -3  -5   6      962.77      951.48      9.79 o
  -2  -5   6      609.24      655.43      7.67 o
  -1  -5   6       15.95       21.98      0.68 o
   0  -5   6        0.19       -0.13      0.49 o
   1  -5   6      557.17      575.41      6.87 o
   2  -5   6      376.37      397.15      5.79 o
   3  -5   6      352.69      343.34      5.47 o
   4  -5   6       74.92       70.65      1.40 o
   5  -5   6      590.50      584.22      9.13 o
   6  -5   6       36.21       30.29      1.29 o
   7  -5   6        2.40       -0.64      1.79 o
   8  -5   6       31.43       33.50      4.06 o
   9  -5   6      216.88      218.96      8.40 o
  10  -5   6        8.07        8.98      1.83 o
 -12  -4   6       15.48       20.26      1.50 o
 -11  -4   6      132.07      142.62      4.69 o
 -10  -4   6       40.21       41.39      3.14 o
  -9  -4   6       75.70       82.27      3.36 o
  -8  -4   6      181.18      180.28      3.49 o
  -7  -4   6       75.99       78.06      1.52 o
  -6  -4   6      238.80      252.63      4.17 o
  -5  -4   6      820.93      818.15     10.60 o
  -4  -4   6      362.58      379.35      7.42 o
  -3  -4   6      210.91      183.84      3.69 o
  -2  -4   6      342.54      374.61      6.67 o
  -1  -4   6       53.35       24.99      0.54 o
   0  -4   6      922.88      924.97     10.68 o
   1  -4   6      549.50      563.64      8.13 o
   2  -4   6      116.08       93.38      2.00 o
   3  -4   6     1063.82      999.39     16.73 o
   4  -4   6        0.09        0.20      0.78 o
   5  -4   6        0.04        0.17      0.33 o
   6  -4   6      465.48      416.97      9.17 o
   7  -4   6        3.29        5.84      4.74 o
   8  -4   6      432.49      428.58     12.53 o
   9  -4   6       12.75       11.38      2.00 o
  10  -4   6        0.52        3.05      4.24 o
 -12  -3   6       13.66       12.52      1.15 o
 -11  -3   6       37.25       33.47      1.44 o
 -10  -3   6      141.19      144.05      9.46 o
  -9  -3   6       52.56       60.87      5.42 o
  -8  -3   6      761.09      751.51     10.12 o
  -7  -3   6      347.23      345.33      5.23 o
  -6  -3   6       93.90       87.50      1.49 o
  -5  -3   6     1400.27     1396.69     15.90 o
  -4  -3   6     1042.10     1027.75     22.27 o
  -3  -3   6      654.72      637.65      8.20 o
  -2  -3   6       94.18       86.74      4.34 o
  -1  -3   6       59.51       66.13      1.48 o
   0  -3   6     1157.46     1151.90     14.23 o
   1  -3   6     1360.18     1367.59     17.96 o
   2  -3   6        3.99        2.74      0.98 o
   3  -3   6      279.31      307.78      5.49 o
   4  -3   6       12.29       10.19      0.48 o
   5  -3   6      336.86      405.54     25.97 o
   6  -3   6       44.49       32.86      1.89 o
   7  -3   6       14.38       14.70      6.70 o
   8  -3   6        0.28        0.12      0.96 o
   9  -3   6      613.35      647.13     29.21 o
 -12  -2   6      121.07      130.37      4.08 o
 -11  -2   6       81.90       70.42      2.20 o
 -10  -2   6       59.28       65.19      1.99 o
  -9  -2   6       43.59       38.85      1.63 o
  -8  -2   6      441.92      416.45      6.03 o
  -7  -2   6       46.62       51.58      1.10 o
  -6  -2   6     1972.58     1969.39     34.39 o
  -5  -2   6      246.49      250.82      6.43 o
  -4  -2   6     1104.98     1163.42     17.58 o
  -3  -2   6     1524.67     1571.48     19.31 o
  -2  -2   6        6.03        7.48      0.68 o
  -1  -2   6      224.78      248.20      3.31 o
   0  -2   6      207.54      216.66      6.42 o
   1  -2   6       50.69       48.62      1.20 o
   2  -2   6      663.40      614.81     12.10 o
   3  -2   6      120.72      113.49      3.58 o
   4  -2   6        6.17        6.22      0.64 o
   5  -2   6      157.31      150.54      4.76 o
   6  -2   6       43.18       18.97      4.74 o
   7  -2   6       92.36      109.55      3.74 o
   8  -2   6      127.75      141.66     14.29 o
   9  -2   6        5.46        5.02      1.28 o
 -13  -1   6       77.55       74.95      5.47 o
 -12  -1   6       42.40       38.43      1.74 o
 -11  -1   6      123.02      113.89      2.87 o
 -10  -1   6        1.96       -0.96      1.22 o
  -9  -1   6      131.61      153.16     13.69 o
  -8  -1   6      657.27      680.02     20.97 o
  -7  -1   6      125.79      111.48      2.20 o
  -6  -1   6      305.69      301.46      5.13 o
  -5  -1   6      547.30      517.92     13.12 o
  -4  -1   6       13.30       20.60      0.72 o
  -3  -1   6      870.27      967.86     14.31 o
  -2  -1   6      544.79      596.36      8.24 o
  -1  -1   6        2.66        4.27      0.50 o
   0  -1   6      720.63      703.80     10.58 o
   1  -1   6       95.34       94.65      2.45 o
   2  -1   6        1.45        1.54      0.65 o
   3  -1   6      391.73      407.49     13.02 o
   4  -1   6      172.06      137.63      5.76 o
   5  -1   6       23.66       14.06      0.90 o
   6  -1   6       15.51       17.01      5.88 o
   7  -1   6        1.88        2.23      3.27 o
   8  -1   6       29.83       25.11      2.00 o
   9  -1   6      352.39      339.90     12.48 o
 -13   0   6      183.96      184.86      5.89 o
 -12   0   6      128.71      134.33      5.61 o
 -11   0   6       19.42       15.61      1.11 o
 -10   0   6       72.30       70.63      3.85 o
  -9   0   6       59.66       60.68      3.71 o
  -8   0   6       13.64        7.75      0.81 o
  -7   0   6        1.20        1.30      0.40 o
  -6   0   6      110.77      120.15      4.86 o
  -5   0   6      144.68      145.13      7.47 o
  -4   0   6       63.71       64.49      1.36 o
  -3   0   6      106.03      141.61      2.63 o
  -2   0   6       46.43       65.57      2.19 o
  -1   0   6      177.76      199.99      3.80 o
   0   0   6      692.51      691.94     32.84 o
   1   0   6      519.49      500.41     13.23 o
   2   0   6      740.08      788.21     40.89 o
   3   0   6       25.85       30.93      3.30 o
   4   0   6      100.94       88.77      3.00 o
   5   0   6        0.39        1.20      1.71 o
   6   0   6      408.11      432.51     13.53 o
   8   0   6       71.67       69.62      9.21 o
 -13   1   6        2.52       -1.04      0.69 o
 -12   1   6       18.05       14.77      1.93 o
 -11   1   6       46.31       48.25      5.23 o
 -10   1   6        3.36        1.33      0.70 o
  -9   1   6       50.68       54.38      2.95 o
  -8   1   6        3.52        4.05      0.57 o
  -7   1   6       75.41       66.78      2.05 o
  -6   1   6      282.13      288.29      9.82 o
  -5   1   6       89.27      112.02      2.40 o
  -4   1   6      333.82      377.04     14.82 o
  -3   1   6      244.41      243.87      4.46 o
  -2   1   6        1.00       -0.67      0.65 o
  -1   1   6       49.43       55.55      3.75 o
   0   1   6      903.99      878.06     19.35 o
   1   1   6      178.50      166.78      3.75 o
   2   1   6     1974.77     1929.62     44.89 o
   3   1   6     1575.02     1572.30     36.73 o
   4   1   6      277.21      294.87      7.89 o
   5   1   6      346.09      343.48     13.73 o
   6   1   6       16.83       23.37      1.72 o
   7   1   6      282.82      310.27     11.46 o
   8   1   6        9.62       12.60      2.27 o
 -13   2   6       51.01       42.95      7.15 o
 -12   2   6       21.01       24.29      5.07 o
 -11   2   6        0.20       -1.14      1.22 o
 -10   2   6        6.31        5.57      1.42 o
  -9   2   6       93.84      101.44      3.90 o
  -8   2   6      978.53     1065.29     25.36 o
  -7   2   6       84.05       89.98      4.65 o
  -6   2   6       70.96       72.60      3.15 o
  -5   2   6      669.85      707.63     27.67 o
  -4   2   6        8.87       13.92      1.39 o
  -3   2   6      625.85      694.98     22.88 o
  -2   2   6       20.37       30.87      5.92 o
  -1   2   6       44.61       32.27      1.66 o
   0   2   6      450.64      429.05     10.84 o
   1   2   6     1007.53     1086.64     25.70 o
   2   2   6      988.98      975.28     23.94 o
   3   2   6       52.99       64.85      2.72 o
   5   2   6        0.58       -1.19      2.27 o
   6   2   6       95.66       81.96      3.99 o
   7   2   6       11.57       20.33      3.09 o
 -12   3   6        2.86        2.31      1.01 o
 -11   3   6       55.15       57.74      2.65 o
 -10   3   6        0.24        3.73      2.78 o
  -9   3   6        4.48        5.86      1.60 o
  -8   3   6       39.94       32.42      2.94 o
  -7   3   6      737.18      717.97     18.39 o
  -6   3   6        8.16       15.62      0.97 o
  -5   3   6      362.00      375.85      6.81 o
  -4   3   6      340.38      333.80      7.09 o
  -3   3   6       23.13       13.96      1.31 o
  -2   3   6      862.06      859.17     20.59 o
  -1   3   6        4.02        6.41      4.38 o
   0   3   6      206.10      214.29      6.17 o
   1   3   6      262.66      282.56     11.56 o
   2   3   6       41.87       47.31      2.28 o
   3   3   6        9.73        7.41      1.17 o
   4   3   6        0.30       -1.44      1.27 o
   5   3   6        4.02       10.42      5.33 o
   6   3   6      397.22      417.85     20.50 o
 -12   4   6       52.66       49.54      3.28 o
 -11   4   6        7.47        1.62      1.13 o
 -10   4   6        0.72        1.13      0.98 o
  -9   4   6       48.07       49.50      2.26 o
  -8   4   6      103.75      113.98      3.48 o
  -7   4   6      469.22      494.58     16.67 o
  -6   4   6      114.51      120.06      2.87 o
  -5   4   6        0.59        2.13      0.77 o
  -4   4   6        6.79        7.35      2.40 o
  -3   4   6      110.10      113.29      5.67 o
  -2   4   6      763.81      690.50     17.12 o
  -1   4   6        6.49       10.73      1.30 o
   0   4   6      443.69      468.71     30.39 o
   1   4   6      160.22      174.59     13.14 o
   2   4   6        0.24        4.46      4.69 o
   3   4   6        9.26        9.86      1.36 o
   4   4   6      301.20      306.48      9.81 o
   5   4   6        6.59        6.67      1.29 o
   6   4   6       10.93        8.73      2.14 o
 -12   5   6        7.73        2.88      1.09 o
 -11   5   6       70.16       72.50      5.47 o
 -10   5   6        0.95        2.95      4.81 o
  -9   5   6       17.80       23.20      1.48 o
  -8   5   6      206.67      237.20     12.08 o
  -7   5   6       76.80       91.85      8.83 o
  -6   5   6       50.19       45.51      3.92 o
  -5   5   6       28.27       31.10      1.51 o
  -4   5   6      562.82      595.34     41.13 o
  -3   5   6      779.39      787.96     19.36 o
  -2   5   6      896.83      850.38     21.42 o
  -1   5   6      526.92      472.06     26.64 o
   0   5   6       42.43       34.09      3.33 o
   1   5   6      160.05      168.18      7.02 o
   3   5   6       85.32       76.95      3.53 o
   4   5   6        4.02        4.28      1.24 o
 -11   6   6      110.51      111.84     12.94 o
 -10   6   6       12.18       13.01      5.58 o
  -9   6   6      229.42      252.18     29.84 o
  -8   6   6        5.96        2.98      1.03 o
  -7   6   6      349.67      347.14     29.94 o
  -6   6   6        2.16        4.19      1.47 o
  -5   6   6      189.67      189.40      4.04 o
  -4   6   6       53.00       52.94      5.94 o
  -3   6   6        6.60        5.85      1.47 o
  -2   6   6       48.07       45.62      2.40 o
  -1   6   6      168.26      151.47      7.34 o
   0   6   6        8.47       12.24      3.09 o
   1   6   6        3.79        2.78      3.52 o
   2   6   6       71.23       81.96      5.30 o
   3   6   6        9.16       12.54      1.64 o
 -10   7   6      101.11      111.36      4.92 o
  -9   7   6        0.94        2.99      1.47 o
  -8   7   6      396.83      395.86     14.61 o
  -7   7   6        0.06        0.00      2.04 o
  -6   7   6       61.75       69.17     14.23 o
  -5   7   6        0.02        1.68      2.45 o
  -4   7   6      132.54      130.56      4.97 o
  -3   7   6       61.54       53.68      3.75 o
  -2   7   6       12.05       14.52      2.24 o
  -1   7   6        1.22        3.33      1.07 o
   0   7   6       37.56       34.64      3.85 o
   1   7   6        1.06        3.20      1.18 o
   2   7   6      222.63      254.08     14.12 o
  -9   8   6       23.50       26.05      2.29 o
  -8   8   6       38.27       46.46      2.96 o
  -7   8   6       42.98       40.76      3.66 o
  -6   8   6       14.63       13.66      2.54 o
  -5   8   6      166.11      196.69     11.01 o
  -4   8   6       84.63       78.37      4.14 o
  -3   8   6       20.68       16.24      1.75 o
  -2   8   6       20.46       18.04      1.68 o
  -1   8   6       50.48       68.05      3.56 o
   0   8   6        0.01       -1.04      2.00 o
  -5   9   6        1.04       -0.12      3.14 o
  -4   9   6       71.90       89.27      4.40 o
   0 -14   7       32.07       31.59      3.66 o
   1 -14   7        6.72        7.20      1.80 o
   2 -14   7       21.77       20.33      2.93 o
   3 -14   7       47.29       47.16      4.22 o
  -3 -13   7        2.28       11.12      2.59 o
  -2 -13   7       45.89       61.09      4.94 o
  -1 -13   7      308.89      305.10     15.47 o
   0 -13   7       26.21       11.86      2.61 o
   1 -13   7        0.95       -2.11      1.40 o
   2 -13   7      214.90      204.88     11.64 o
   3 -13   7        0.53        0.82      1.39 o
   4 -13   7        6.46        7.35      0.98 o
   5 -13   7       97.77       93.31      5.06 o
   6 -13   7       43.44       47.41      3.61 o
  -5 -12   7       41.18       32.77      2.49 o
  -4 -12   7      151.38      141.50      9.41 o
  -2 -12   7        1.23       -0.29      0.82 o
  -1 -12   7       57.08       55.11      2.44 o
   0 -12   7        5.09       -1.22      1.37 o
   1 -12   7        5.62        9.10      2.86 o
   2 -12   7        4.68        3.59      0.94 o
   3 -12   7      398.77      414.84     10.30 o
   4 -12   7       88.91       89.85      4.45 o
   5 -12   7       16.91       17.05      1.57 o
   6 -12   7       75.50       76.04      4.57 o
   7 -12   7      108.37      109.50      7.19 o
  -7 -11   7       55.61       42.77      7.30 o
  -6 -11   7       27.65       30.05      1.80 o
  -5 -11   7        4.19        8.34      2.67 o
  -4 -11   7       29.68       35.99      2.45 o
  -3 -11   7      422.43      469.77     14.86 o
  -2 -11   7       65.32       68.17      2.83 o
  -1 -11   7       34.53       33.34      3.34 o
   0 -11   7        1.64        3.31      0.70 o
   1 -11   7       19.66       21.82      3.37 o
   2 -11   7        5.61        6.35      0.64 o
   3 -11   7       29.20       33.66      1.99 o
   4 -11   7       21.22       18.11      1.39 o
   5 -11   7      256.17      262.79     11.13 o
   6 -11   7      102.63      100.43      5.62 o
   7 -11   7        1.90        3.22      2.87 o
   8 -11   7        1.45       -1.47      0.98 o
  -8 -10   7        5.50        5.95      1.54 o
  -7 -10   7      126.85      119.94      5.14 o
  -6 -10   7      294.78      344.96      8.22 o
  -5 -10   7        4.32        4.79      0.88 o
  -4 -10   7        0.32        0.18      0.68 o
  -3 -10   7      382.12      374.54     10.51 o
  -2 -10   7      498.40      503.36     17.23 o
  -1 -10   7       34.43       31.70      1.83 o
   0 -10   7      129.74      113.12      9.15 o
   1 -10   7      143.66      136.25      2.54 o
   2 -10   7     1016.70     1019.60     19.63 o
   3 -10   7       31.60       36.33      2.51 o
   4 -10   7        0.12       -0.58      0.58 o
   5 -10   7      284.35      305.73      7.90 o
   6 -10   7      261.36      263.03      6.50 o
   7 -10   7       40.66       41.29      2.33 o
   8 -10   7        3.55        6.04      1.55 o
  -9  -9   7      103.68      107.15      7.69 o
  -8  -9   7        9.66        7.53      1.96 o
  -7  -9   7       96.27       74.98      5.22 o
  -6  -9   7      121.78      110.91      3.34 o
  -5  -9   7        0.05        1.33      0.66 o
  -4  -9   7      204.93      207.20      5.19 o
  -3  -9   7        0.00        3.10      0.89 o
  -2  -9   7       86.80       69.82      9.62 o
  -1  -9   7      378.93      359.35      9.81 o
   1  -9   7       11.97       13.52      1.43 o
   2  -9   7        0.64        0.08      0.53 o
   3  -9   7      960.28      953.46     16.57 o
   4  -9   7       13.47       11.62      0.76 o
   5  -9   7       21.39       19.62      0.79 o
   6  -9   7        4.15        4.03      1.16 o
   7  -9   7      122.97      122.37      4.60 o
   8  -9   7       16.39        9.32      1.82 o
   9  -9   7      227.37      223.38     12.70 o
 -10  -8   7        0.01       -1.71      1.14 o
  -9  -8   7       51.39       62.45      2.67 o
  -8  -8   7      129.86      136.04      3.27 o
  -7  -8   7      489.91      450.61      8.67 o
  -6  -8   7        6.99        5.90      3.33 o
  -5  -8   7       40.82       41.76      2.98 o
  -4  -8   7     1126.33     1081.21     49.36 o
  -3  -8   7      695.28      756.24     35.76 o
  -2  -8   7      135.00      144.44      4.34 o
  -1  -8   7        4.43        5.37      1.36 o
   0  -8   7      858.64      923.30     22.13 o
   1  -8   7       13.05        9.58      0.89 o
   2  -8   7      399.47      389.39     11.95 o
   3  -8   7     1217.96     1243.15     18.37 o
   4  -8   7      141.97      137.66      3.07 o
   5  -8   7       96.53       92.96      2.10 o
   6  -8   7      285.51      274.08      5.60 o
   7  -8   7        0.93        0.41      0.43 o
   8  -8   7       22.15       23.62      4.25 o
   9  -8   7        4.97        3.92      1.54 o
 -10  -7   7       29.82       29.59      2.36 o
  -9  -7   7        0.12        1.22      0.73 o
  -8  -7   7        0.10        0.44      0.61 o
  -7  -7   7       11.92       11.05      2.77 o
  -6  -7   7     1236.25     1248.13     17.12 o
  -5  -7   7       23.25       27.07      0.63 o
  -4  -7   7     1296.99     1347.52     45.85 o
  -3  -7   7        4.79        9.66      5.01 o
  -2  -7   7      582.23      604.18     13.77 o
  -1  -7   7        3.32        6.91      0.92 o
   0  -7   7     1800.54     1838.32     24.41 o
   1  -7   7       57.58       54.26      2.71 o
   2  -7   7       97.99       89.52      2.39 o
   3  -7   7       58.50       58.18      1.94 o
   4  -7   7     2457.53     2528.68     40.80 o
   5  -7   7       44.66       40.68      2.01 o
   6  -7   7       35.72       27.39      1.30 o
   7  -7   7      162.53      162.67      4.81 o
   8  -7   7      420.81      472.14     16.23 o
   9  -7   7       25.70       24.42      7.60 o
 -11  -6   7       12.66        6.22      1.13 o
 -10  -6   7        6.15        9.21      1.97 o
  -9  -6   7      256.80      253.68      6.18 o
  -8  -6   7       22.82       24.12      1.35 o
  -7  -6   7      287.03      286.73      5.73 o
  -6  -6   7      362.89      378.87     16.66 o
  -5  -6   7       81.09       77.20      2.45 o
  -4  -6   7      119.25      128.62      3.82 o
  -3  -6   7      423.49      420.13     13.16 o
  -2  -6   7        0.00       -0.41      0.74 o
  -1  -6   7      129.47      125.90      5.17 o
   0  -6   7      184.27      173.77      2.56 o
   1  -6   7      468.30      453.67      6.39 o
   2  -6   7      337.65      318.01      5.11 o
   3  -6   7       45.27       47.63      1.80 o
   4  -6   7      161.41      151.57      7.05 o
   5  -6   7      243.78      273.92      4.67 o
   6  -6   7      209.50      203.34      6.00 o
   7  -6   7       48.66       43.63      2.93 o
   8  -6   7       30.39       28.94      6.91 o
   9  -6   7      389.76      414.57     15.08 o
 -11  -5   7       41.73       48.18      2.73 o
 -10  -5   7        5.26        6.50      0.88 o
  -9  -5   7       56.33       65.49      2.83 o
  -8  -5   7      126.44      130.20      4.64 o
  -7  -5   7       75.01       68.92      2.11 o
  -6  -5   7      403.24      368.33     16.58 o
  -5  -5   7      524.31      535.25      9.41 o
  -4  -5   7       81.35       81.19      2.77 o
  -3  -5   7       37.26       36.12      1.88 o
  -2  -5   7     1089.32     1130.56     12.89 o
  -1  -5   7     1442.80     1470.98     17.76 o
   0  -5   7      498.44      506.26      6.04 o
   1  -5   7      499.85      509.21      7.02 o
   2  -5   7      771.79      770.10     11.92 o
   3  -5   7      185.96      189.18      5.22 o
   4  -5   7      106.13       91.70      2.14 o
   5  -5   7        4.08        7.72      0.67 o
   6  -5   7      170.80      190.60     15.42 o
   7  -5   7        0.07       -1.20      0.80 o
   8  -5   7       51.26       55.00      3.18 o
   9  -5   7        6.52       13.03      1.74 o
 -12  -4   7       11.36        5.97      1.09 o
 -11  -4   7       39.88       40.41      1.93 o
 -10  -4   7       29.20       28.44      4.43 o
  -9  -4   7       82.58       82.26      6.58 o
  -8  -4   7       82.72       82.82      3.64 o
  -7  -4   7      491.22      501.99      7.30 o
  -6  -4   7     1274.24     1249.16     16.93 o
  -5  -4   7     1091.30     1026.69     13.03 o
  -4  -4   7        4.24        2.51      0.53 o
  -3  -4   7      537.30      514.46     13.90 o
  -2  -4   7      583.19      614.82     17.45 o
  -1  -4   7       70.49       74.00      2.11 o
   0  -4   7     1065.13     1065.73     12.47 o
   1  -4   7      358.19      356.06      5.82 o
   2  -4   7      576.05      585.40     12.89 o
   3  -4   7      641.44      608.06     10.97 o
   4  -4   7      181.35      149.25      3.61 o
   5  -4   7      132.73      132.12      7.44 o
   6  -4   7      357.62      332.10      9.18 o
   7  -4   7        8.40        2.69      3.05 o
   8  -4   7       16.19       14.99      3.42 o
   9  -4   7      150.06      139.54     11.00 o
 -12  -3   7       12.73        6.04      1.15 o
 -11  -3   7       11.80        9.62      1.69 o
 -10  -3   7      243.86      203.01      7.66 o
  -9  -3   7        7.46        6.00      1.30 o
  -8  -3   7      177.86      184.56      8.34 o
  -7  -3   7       75.95       80.20      1.62 o
  -6  -3   7      182.40      184.22      3.47 o
  -5  -3   7        6.91        7.35      0.97 o
  -4  -3   7      414.22      422.33      5.61 o
  -3  -3   7       98.74       72.93      1.26 o
  -2  -3   7        4.32        1.26      0.23 o
  -1  -3   7       71.53       72.89      1.71 o
   0  -3   7       16.17       16.24      0.58 o
   1  -3   7       71.78       65.57      1.56 o
   2  -3   7        9.49        9.85      1.05 o
   3  -3   7       66.75       59.58      3.75 o
   4  -3   7       15.68       23.11      2.43 o
   6  -3   7      218.44      234.60      7.05 o
   7  -3   7      202.35      192.12     14.91 o
   8  -3   7       33.03       41.33      7.87 o
   9  -3   7       87.08       86.33     14.86 o
 -12  -2   7        0.20        4.51      1.15 o
 -11  -2   7      220.31      225.76      9.77 o
 -10  -2   7       33.70       33.80      1.52 o
  -9  -2   7       66.31       67.40      1.57 o
  -8  -2   7      144.25      133.69      2.76 o
  -7  -2   7        7.57        5.65      2.30 o
  -6  -2   7      244.52      249.55      3.75 o
  -5  -2   7     1441.08     1540.85     20.21 o
  -4  -2   7      135.63      118.40      2.55 o
  -3  -2   7      522.52      537.90      9.11 o
  -2  -2   7      318.44      290.22      4.63 o
  -1  -2   7        6.19        6.83      1.56 o
   0  -2   7      473.10      400.83     13.50 o
   1  -2   7        5.90        2.27      0.41 o
   2  -2   7        7.11        4.79      1.88 o
   3  -2   7      373.54      361.26     17.31 o
   4  -2   7       92.67       85.94      2.62 o
   5  -2   7       96.17       84.12      5.65 o
   6  -2   7       72.89       84.01      4.97 o
   7  -2   7      152.83      143.66      7.80 o
   8  -2   7        9.76        0.73      1.47 o
 -12  -1   7       19.12       15.28      1.23 o
 -11  -1   7        1.83        2.40      0.93 o
 -10  -1   7       45.53       45.11      5.38 o
  -9  -1   7        0.03        0.19      0.56 o
  -8  -1   7      600.01      602.08      9.58 o
  -7  -1   7      117.11      112.51      4.48 o
  -6  -1   7      198.61      216.38     12.88 o
  -5  -1   7       79.74       62.83      3.00 o
  -4  -1   7      717.22      790.24     16.85 o
  -3  -1   7      360.14      370.52      8.64 o
  -2  -1   7       94.29       98.02      2.89 o
  -1  -1   7      337.59      305.78      5.49 o
   0  -1   7       95.72       98.07      4.99 o
   1  -1   7     1236.12     1226.02     23.85 o
   2  -1   7      347.61      308.94     13.90 o
   3  -1   7      113.59       99.95      6.30 o
   4  -1   7     1183.42     1121.33     53.99 o
   5  -1   7      260.48      222.73      6.58 o
   6  -1   7      205.76      202.50      6.09 o
   7  -1   7       45.97       40.26      9.25 o
   8  -1   7       46.26       32.00      3.48 o
 -13   0   7       23.98       21.61      1.66 o
 -12   0   7       14.65       13.90      2.78 o
 -11   0   7      299.49      326.04      7.26 o
 -10   0   7       22.06       20.51      2.16 o
  -9   0   7      485.11      488.56     11.13 o
  -8   0   7        4.81        5.18      0.77 o
  -7   0   7      748.49      718.58     12.81 o
  -6   0   7      164.93      183.00      3.80 o
  -5   0   7        2.66        2.32      0.69 o
  -4   0   7       47.46       52.31      1.51 o
  -3   0   7      632.64      663.76     13.67 o
  -2   0   7       17.33       22.58      1.51 o
  -1   0   7       41.16       39.69      3.97 o
   0   0   7       45.77       31.72      0.96 o
   1   0   7      358.45      350.58      7.01 o
   2   0   7       21.04       18.37      1.43 o
   3   0   7       61.68       60.58      3.65 o
   4   0   7       15.45       19.87      1.56 o
   5   0   7       20.11       23.19      1.83 o
   6   0   7       42.52       35.87      2.38 o
   7   0   7      378.71      372.16     27.75 o
 -13   1   7       59.37       47.66      4.37 o
 -12   1   7      117.12      133.21      7.13 o
 -11   1   7       33.93       36.15      1.89 o
 -10   1   7        0.14        2.16      3.77 o
  -9   1   7      134.73      166.62      7.54 o
  -8   1   7      171.73      168.81     11.03 o
  -7   1   7      518.58      543.05      9.81 o
  -6   1   7      163.00      164.99      3.36 o
  -5   1   7      548.24      538.73      8.66 o
  -4   1   7      254.31      279.81      5.40 o
  -3   1   7       39.95       38.50      5.47 o
  -2   1   7       65.94       61.65      5.91 o
  -1   1   7        7.00        9.57      1.06 o
   0   1   7        0.40        0.00      0.82 o
   1   1   7     2323.38     2308.30     43.04 o
   2   1   7       54.42       67.40      8.48 o
   3   1   7       91.27      107.77      7.52 o
   4   1   7      565.88      593.78     15.25 o
   5   1   7       72.95       78.29      7.64 o
   6   1   7        4.97        1.98      1.26 o
   7   1   7       57.80       62.56     11.16 o
 -12   2   7        9.94        9.63      3.84 o
 -11   2   7        9.29        9.83      2.41 o
 -10   2   7      184.90      168.25      5.01 o
  -9   2   7       21.15       24.84      2.03 o
  -8   2   7       91.26      105.59      7.69 o
  -7   2   7       21.74       24.99      2.25 o
  -6   2   7       64.31       66.43      1.82 o
  -5   2   7        0.17        0.68      1.88 o
  -4   2   7        2.68        2.99      1.52 o
  -3   2   7        0.58       -0.81      1.39 o
  -2   2   7      349.39      382.19      9.62 o
  -1   2   7       35.81       32.13      1.76 o
   0   2   7       14.56       14.02      1.93 o
   1   2   7       34.91       41.58      2.92 o
   2   2   7        5.06        4.28      1.16 o
   3   2   7      185.02      166.28      7.21 o
   4   2   7        1.61        1.96      1.01 o
   5   2   7      117.83      119.16      5.09 o
   6   2   7       70.37       70.45      3.91 o
 -12   3   7       51.26       47.97      5.69 o
 -11   3   7       17.39       20.65      1.38 o
 -10   3   7        0.24        1.52      0.86 o
  -9   3   7      201.83      186.12      4.96 o
  -8   3   7      566.57      559.52     20.59 o
  -7   3   7       32.81       31.27      1.13 o
  -6   3   7       78.14       64.63      5.25 o
  -5   3   7      164.50      179.62      5.09 o
  -4   3   7       39.48       35.38      5.63 o
  -2   3   7      440.59      436.61     16.63 o
  -1   3   7      368.83      342.28     12.37 o
   0   3   7      520.64      576.04     14.87 o
   1   3   7        7.25        3.73      1.07 o
   2   3   7      303.19      257.84     11.03 o
   3   3   7       21.44       25.76      2.11 o
   4   3   7      305.19      299.76     15.96 o
   5   3   7        0.00        0.60      2.44 o
 -12   4   7       25.80       19.72      1.37 o
 -11   4   7      187.00      201.49     14.17 o
 -10   4   7       46.27       42.55      4.10 o
  -9   4   7        4.29        0.85      0.80 o
  -8   4   7        3.35        5.01      1.73 o
  -7   4   7        3.87        2.31      1.22 o
  -6   4   7       19.46       19.47      1.52 o
  -5   4   7        6.82        4.79      0.94 o
  -4   4   7      448.39      463.45     12.51 o
  -3   4   7      233.22      244.90     10.06 o
  -2   4   7      129.41      119.35     10.81 o
  -1   4   7       45.91       44.41      9.93 o
   0   4   7        2.55        2.23      1.11 o
   1   4   7      160.80      181.89      6.20 o
   2   4   7        6.44        9.84      1.37 o
   3   4   7        0.46       -1.72      1.35 o
   4   4   7       50.99       49.64      3.11 o
 -11   5   7        4.17        1.26      2.03 o
 -10   5   7      153.57      165.07      6.71 o
  -9   5   7      130.08      133.72      4.44 o
  -8   5   7        2.71       -1.35      0.90 o
  -7   5   7      440.10      432.03     15.98 o
  -6   5   7       61.85       66.95      4.21 o
  -5   5   7       96.49       95.32      7.43 o
  -4   5   7       81.67       78.74      4.65 o
  -3   5   7      153.36      130.80     10.15 o
  -2   5   7      114.08      135.80      5.79 o
  -1   5   7        2.20        9.90      1.66 o
   0   5   7       33.31       36.18      2.25 o
   1   5   7       67.70       63.07      3.09 o
   2   5   7        1.85       -1.47      1.31 o
   3   5   7       36.26       40.10     11.83 o
 -10   6   7        2.49        5.23      1.27 o
  -9   6   7       22.51       26.53      3.07 o
  -8   6   7      101.39      112.45      5.35 o
  -7   6   7       32.97       21.57      1.71 o
  -6   6   7        4.77        8.33      1.55 o
  -5   6   7       62.48       56.36      5.48 o
  -4   6   7      114.56      111.90     12.57 o
  -3   6   7       49.75       55.47      9.06 o
  -2   6   7        0.77        2.44      1.13 o
  -1   6   7       86.14       73.65     12.22 o
   0   6   7       11.46        8.26      1.58 o
   1   6   7       12.29       21.70      2.73 o
   2   6   7      223.90      261.98     19.29 o
  -9   7   7       91.14       75.91      4.33 o
  -8   7   7       74.50       67.29     11.31 o
  -7   7   7       39.62       39.35      2.76 o
  -6   7   7        7.42        9.36      4.41 o
  -5   7   7       53.14       68.13      7.83 o
  -4   7   7       70.86       59.55      5.02 o
  -3   7   7       47.93       48.97      5.42 o
  -2   7   7      147.74      165.88      7.73 o
  -1   7   7       27.33       19.11      2.50 o
   0   7   7       59.04       53.37      3.31 o
  -6   8   7        1.06       -0.19      2.20 o
  -5   8   7        8.76        8.16      1.75 o
  -4   8   7        0.62        1.63      5.92 o
  -3   8   7       21.14       19.92      2.11 o
   0 -14   8        0.28        1.13      1.39 o
   1 -14   8       46.85       54.77      4.42 o
   2 -14   8      113.30      116.02      8.17 o
  -3 -13   8      110.68       92.96      6.79 o
  -2 -13   8      133.38      125.75      7.90 o
  -1 -13   8        0.27        2.86      1.47 o
   0 -13   8       47.37       36.76      3.72 o
   1 -13   8       26.77       19.05      2.52 o
   5 -13   8        4.80        4.51      1.00 o
  -5 -12   8       99.66      104.56      4.22 o
  -4 -12   8        5.10        4.88      3.56 o
  -3 -12   8      220.67      216.60     21.15 o
  -2 -12   8       95.96       83.59      3.69 o
  -1 -12   8       15.02       13.06      2.48 o
   0 -12   8      337.64      332.76     10.14 o
   1 -12   8      147.82      160.27      6.64 o
   2 -12   8        0.89        1.47      0.99 o
   5 -12   8       96.15       83.62      5.62 o
   6 -12   8       66.96       59.83      4.20 o
  -7 -11   8        9.78        8.10      1.95 o
  -6 -11   8        0.03       -0.41      0.82 o
  -5 -11   8       16.94       19.37      1.91 o
  -4 -11   8        0.81        3.98      1.66 o
  -3 -11   8      419.91      455.84     16.48 o
  -2 -11   8        3.81        0.16      0.70 o
  -1 -11   8        4.31       10.12      2.12 o
   0 -11   8       99.32       83.62      5.12 o
   1 -11   8        5.37        8.10      1.13 o
   2 -11   8       38.45       38.99      1.69 o
   3 -11   8      273.29      281.27      7.58 o
   4 -11   8        7.18        7.38      0.80 o
   5 -11   8       52.36       48.44      6.19 o
   6 -11   8        7.99       10.60      5.11 o
   7 -11   8       10.46       10.70      2.01 o
  -8 -10   8       50.05       56.25      3.25 o
  -7 -10   8        2.61        2.61      1.05 o
  -6 -10   8      417.90      394.48     13.28 o
  -5 -10   8       64.23       82.97      3.29 o
  -4 -10   8       16.80       14.00      1.42 o
  -3 -10   8       88.55       80.19      3.23 o
  -2 -10   8       12.57       13.79      1.27 o
  -1 -10   8      209.35      205.39      6.21 o
   0 -10   8       16.15       19.77      1.28 o
   1 -10   8       19.51       22.14      1.69 o
   2 -10   8        8.32       12.45      2.39 o
   3 -10   8      337.48      356.70     18.43 o
   4 -10   8      170.20      170.80      4.22 o
   5 -10   8        2.62        1.70      1.60 o
   6 -10   8        0.06        1.12      0.55 o
   7 -10   8        2.05        0.29      0.63 o
   8 -10   8       21.49       31.49      3.14 o
  -9  -9   8       40.38       41.19      3.78 o
  -8  -9   8        0.10        0.07      1.39 o
  -7  -9   8        0.25        2.75      2.64 o
  -6  -9   8      247.75      246.78     27.12 o
  -5  -9   8        9.51        7.58      1.49 o
  -4  -9   8       14.50       12.75      1.38 o
  -3  -9   8       25.54       24.70      1.53 o
  -2  -9   8       92.33      110.63      3.42 o
  -1  -9   8       90.62       95.55      6.28 o
   0  -9   8      142.86      130.67      4.46 o
   1  -9   8      167.80      164.03      2.70 o
   2  -9   8      128.56      137.62      5.51 o
   3  -9   8      373.89      374.83     21.03 o
   4  -9   8       88.89       96.68      3.37 o
   5  -9   8       50.42       43.23      4.17 o
   6  -9   8      405.33      455.79     15.70 o
   7  -9   8        0.31        1.80      1.58 o
   8  -9   8        8.97        5.23      1.32 o
 -10  -8   8        9.09        6.87      2.13 o
  -9  -8   8        2.30        5.08      1.01 o
  -8  -8   8       98.84       81.09      3.86 o
  -7  -8   8       68.78       72.70      1.92 o
  -6  -8   8      265.89      288.14      6.40 o
  -5  -8   8       35.14       44.21      7.68 o
  -4  -8   8        0.11        1.18      2.27 o
  -3  -8   8       63.84       47.18      3.26 o
  -2  -8   8      276.97      294.23      6.30 o
  -1  -8   8      243.95      245.58     13.89 o
   0  -8   8        5.34        3.98      1.15 o
   1  -8   8      243.02      240.94      4.11 o
   2  -8   8        0.22        0.76      1.14 o
   3  -8   8       20.19       21.46      1.14 o
   4  -8   8        2.09        5.58      2.29 o
   5  -8   8       70.49       65.82      2.13 o
   6  -8   8       70.91       77.33      9.91 o
   7  -8   8      118.11      128.27     13.14 o
   8  -8   8      132.56      147.23      6.28 o
 -10  -7   8       17.04       27.55      1.97 o
  -9  -7   8       56.34       61.62      2.59 o
  -8  -7   8       53.76       59.43      4.91 o
  -7  -7   8       32.35       29.79      3.46 o
  -6  -7   8        0.03       -0.52      0.37 o
  -5  -7   8      286.77      301.95      8.31 o
  -4  -7   8       29.82       33.93      1.94 o
  -3  -7   8       27.52       34.71      4.48 o
  -2  -7   8       26.29       26.21      1.82 o
  -1  -7   8      138.21      156.84      4.63 o
   0  -7   8      594.32      585.54      8.19 o
   1  -7   8      189.21      170.88      3.67 o
   2  -7   8       71.17       71.63      1.84 o
   3  -7   8     1080.35     1085.83     16.45 o
   4  -7   8       27.96       25.74      1.75 o
   5  -7   8        0.00        1.38      1.63 o
   6  -7   8       96.62       95.79      3.56 o
   7  -7   8       23.48       23.04      3.32 o
   8  -7   8       62.10       70.90      4.48 o
 -11  -6   8       68.33       74.61      3.00 o
 -10  -6   8       80.01       71.67      5.45 o
  -9  -6   8       46.98       39.85      2.63 o
  -8  -6   8      126.52      133.92      9.01 o
  -7  -6   8        1.50        4.35      1.06 o
  -6  -6   8       70.68       71.59      1.83 o
  -5  -6   8      968.47      960.42     11.96 o
  -4  -6   8        1.33        0.93      0.14 o
  -3  -6   8      213.62      207.39      3.22 o
  -2  -6   8      275.94      284.65      4.47 o
  -1  -6   8      264.94      285.48      9.75 o
   0  -6   8       83.74       90.70      1.52 o
   1  -6   8     1217.87     1168.93     17.50 o
   2  -6   8       27.80       29.34      1.51 o
   3  -6   8        8.19       11.24      1.04 o
   4  -6   8       63.35       55.06      2.28 o
   5  -6   8        0.09       -0.95      0.63 o
   6  -6   8      277.10      292.01      8.30 o
   7  -6   8        7.88       14.90      6.74 o
   8  -6   8        8.46        5.18      1.43 o
 -11  -5   8       22.77       21.03      1.43 o
 -10  -5   8       36.61       28.48      3.31 o
  -9  -5   8        8.30       11.43      1.09 o
  -8  -5   8       15.70       13.97      0.81 o
  -7  -5   8      154.63      145.42      9.79 o
  -6  -5   8     2028.78     2024.48     29.69 o
  -5  -5   8       82.07       74.39      4.83 o
  -4  -5   8       21.75       23.17      0.91 o
  -3  -5   8       25.89       22.72      2.11 o
  -2  -5   8      388.36      393.85     11.48 o
  -1  -5   8     2335.89     2358.41     42.00 o
   0  -5   8      581.73      548.71     13.30 o
   1  -5   8      140.83      129.25      6.59 o
   2  -5   8      148.70      145.77     12.40 o
   3  -5   8       11.95        6.28      2.30 o
   4  -5   8      370.61      334.15     15.65 o
   5  -5   8       13.05       16.32      4.00 o
   6  -5   8        3.58        6.58      1.04 o
   7  -5   8      305.35      294.52      8.55 o
   8  -5   8       53.39       39.99      2.82 o
 -12  -4   8        3.11        2.91      0.83 o
 -11  -4   8        0.81        3.19      1.92 o
 -10  -4   8       21.30       15.55      1.60 o
  -9  -4   8        2.95        2.22      0.45 o
  -8  -4   8      323.85      347.93      7.92 o
  -7  -4   8      437.17      453.21     10.36 o
  -6  -4   8      371.23      402.16      8.17 o
  -5  -4   8      216.03      207.73     11.59 o
  -4  -4   8      435.35      453.23      6.55 o
  -3  -4   8      821.69      842.34     11.44 o
  -2  -4   8       36.66       35.52      2.46 o
  -1  -4   8        2.43        2.89      0.45 o
   0  -4   8       42.76       36.29      1.31 o
   1  -4   8     1424.39     1417.83     22.62 o
   2  -4   8        8.29        6.60      1.46 o
   3  -4   8        0.00        0.06      0.26 o
   6  -4   8      137.33      135.45     10.21 o
   7  -4   8        7.69        1.80      1.72 o
   8  -4   8       14.07       14.95      4.06 o
 -12  -3   8        1.40        0.93      0.90 o
 -11  -3   8       52.68       55.97      2.47 o
 -10  -3   8      210.98      220.64      5.20 o
  -9  -3   8       54.78       56.93      4.68 o
  -8  -3   8        3.40        3.63      0.64 o
  -7  -3   8     1071.07     1061.52     16.81 o
  -6  -3   8       48.13       47.41      1.05 o
  -5  -3   8      277.96      271.43      8.53 o
  -4  -3   8        0.49        1.40      0.38 o
  -3  -3   8       64.17       70.08      1.43 o
  -2  -3   8     1063.86     1061.34     17.72 o
  -1  -3   8       96.02       98.94      2.17 o
   0  -3   8        2.32        1.66      0.91 o
   1  -3   8      484.81      512.10     10.37 o
   2  -3   8       84.59       71.07      2.25 o
   3  -3   8        1.49       -1.13      1.30 o
   4  -3   8        5.20       11.38      1.49 o
   5  -3   8        2.83       -1.67      1.12 o
   6  -3   8      297.45      285.24      8.42 o
   7  -3   8      132.06      140.55      8.25 o
   8  -3   8        7.60        7.90      2.54 o
 -12  -2   8       47.47       51.16      5.76 o
 -11  -2   8       11.00       11.98      1.92 o
 -10  -2   8       19.91       15.15      1.02 o
  -9  -2   8       31.01       36.74      4.54 o
  -8  -2   8      874.01      899.00     15.73 o
  -7  -2   8      394.96      369.57     14.04 o
  -6  -2   8      155.04      150.07      2.58 o
  -5  -2   8       69.75       54.68      1.75 o
  -4  -2   8       52.28       44.44      2.83 o
  -3  -2   8      266.04      266.03      5.01 o
  -2  -2   8      481.40      522.11     10.67 o
  -1  -2   8       24.16       25.06      0.86 o
   0  -2   8      427.47      420.22     21.21 o
   1  -2   8      690.76      715.66     36.98 o
   2  -2   8       32.54       31.40      6.76 o
   3  -2   8       92.85      102.44     10.87 o
   4  -2   8      300.41      335.31     12.59 o
   5  -2   8       68.13       56.89      2.60 o
   6  -2   8        5.72        6.87      2.03 o
   7  -2   8        7.58        8.46      3.89 o
 -12  -1   8        5.18        2.53      0.75 o
 -11  -1   8      225.98      231.70      7.39 o
 -10  -1   8      272.26      267.01     13.09 o
  -9  -1   8        0.44        0.40      1.63 o
  -8  -1   8      436.50      445.29     36.57 o
  -7  -1   8      111.55      116.19      2.25 o
  -6  -1   8        2.70        2.36      0.35 o
  -5  -1   8        1.74        2.85      0.93 o
  -4  -1   8       63.60       66.05      1.46 o
  -3  -1   8       94.22      101.95      4.06 o
  -2  -1   8       18.08       16.09      0.73 o
  -1  -1   8      285.67      295.59     19.81 o
   0  -1   8      840.02      794.42     30.86 o
   1  -1   8      310.94      307.17      7.73 o
   2  -1   8      129.69      127.12      4.99 o
   3  -1   8      357.55      446.67     19.29 o
   4  -1   8        2.03        0.88      1.75 o
   5  -1   8      282.52      293.90      9.59 o
   6  -1   8       11.03        6.29      2.87 o
   7  -1   8      257.06      275.92     10.51 o
 -12   0   8       97.46       99.10      9.83 o
 -11   0   8      131.41      128.07      4.61 o
 -10   0   8      379.65      370.88     11.32 o
  -9   0   8       92.51       94.66      5.79 o
  -8   0   8      138.06      149.46     11.36 o
  -7   0   8      154.01      147.18      8.30 o
  -6   0   8        5.89        5.43      0.55 o
  -5   0   8      151.78      147.57      5.99 o
  -4   0   8        0.02        1.60      0.98 o
  -3   0   8       14.55        9.38      2.12 o
  -2   0   8      265.90      239.89      5.43 o
  -1   0   8      688.37      669.74     24.41 o
   0   0   8     2003.04     2005.25     37.72 o
   1   0   8      349.92      361.99     11.24 o
   2   0   8       23.99       23.53      1.63 o
   3   0   8      130.29      110.85      4.16 o
   4   0   8      570.66      523.96     14.62 o
   5   0   8       39.81       46.91      6.68 o
   6   0   8       49.19       48.50      4.53 o
 -12   1   8        4.86        7.34      2.61 o
 -11   1   8       81.63       98.17     14.42 o
 -10   1   8       33.47       33.73      5.67 o
  -9   1   8      530.64      527.63     13.70 o
  -8   1   8       58.44       49.75      2.28 o
  -7   1   8      367.30      376.72      7.07 o
  -6   1   8       24.76       19.84      4.16 o
  -5   1   8      305.19      346.05     21.19 o
  -4   1   8      719.88      724.14     17.51 o
  -3   1   8        0.01        0.70      0.98 o
  -2   1   8      114.24       98.89      4.22 o
  -1   1   8      116.58      106.68      3.63 o
   0   1   8        0.13       -0.61      0.41 o
   1   1   8       16.34       15.07      2.38 o
   2   1   8        7.87       10.67      3.01 o
   3   1   8      296.15      296.38     16.69 o
   4   1   8      523.21      536.49     16.54 o
   5   1   8      418.71      428.64     15.73 o
   6   1   8       97.29      108.69      5.13 o
 -12   2   8      123.08      129.76      9.59 o
 -11   2   8      164.40      162.99      5.25 o
 -10   2   8      301.33      308.28      8.08 o
  -9   2   8      428.36      407.66     22.68 o
  -8   2   8       24.54       22.66      1.94 o
  -7   2   8        3.23        1.45      0.82 o
  -6   2   8       80.43       84.72      2.12 o
  -5   2   8       42.24       41.72      2.04 o
  -4   2   8      113.97      102.30      2.84 o
  -3   2   8       78.28       59.71      7.92 o
  -2   2   8      379.05      423.03     10.77 o
  -1   2   8      108.69       94.06      4.04 o
   0   2   8      167.42      151.54      6.45 o
   1   2   8      305.71      279.54      8.42 o
   2   2   8      334.07      308.97      9.21 o
   3   2   8       72.02       72.16      3.36 o
   4   2   8       48.07       53.40      3.13 o
   5   2   8        3.23        2.95      1.67 o
 -12   3   8        0.62        1.28      4.04 o
 -11   3   8       52.37       59.48      3.31 o
 -10   3   8      188.59      190.67     10.68 o
  -9   3   8        0.99        2.75      1.84 o
  -8   3   8       48.98       41.39      3.27 o
  -7   3   8        9.48       10.34      1.83 o
  -6   3   8      117.12      129.21      3.42 o
  -5   3   8      190.46      186.21      5.42 o
  -4   3   8     1051.86     1024.17     49.17 o
  -3   3   8      408.79      404.47     42.26 o
  -2   3   8      126.78      119.74      4.33 o
  -1   3   8      343.80      300.41      8.97 o
   0   3   8        1.17        0.31      1.63 o
   1   3   8      101.13      128.44      4.81 o
   2   3   8        4.94        2.26      3.66 o
   3   3   8        1.29        2.45      1.25 o
   4   3   8      155.59      156.49      6.30 o
 -11   4   8       59.72       59.41      6.59 o
 -10   4   8        1.34        2.66      1.27 o
  -9   4   8      134.14      139.71     15.12 o
  -8   4   8        9.53       13.81      2.16 o
  -7   4   8       46.90       43.97      2.45 o
  -6   4   8       61.01       53.83      2.65 o
  -5   4   8        1.84        2.58      0.62 o
  -4   4   8       37.92       40.24      2.33 o
  -3   4   8      249.39      218.85     11.24 o
  -2   4   8       11.02        8.63      1.70 o
  -1   4   8       14.72       13.76      2.40 o
   0   4   8      238.93      224.79      7.55 o
   1   4   8        6.41        5.73      1.31 o
   2   4   8       45.86       51.87      4.56 o
   3   4   8        0.37       -0.62      0.98 o
 -10   5   8       63.15       56.13      3.34 o
  -9   5   8       67.82       66.74      6.00 o
  -8   5   8       88.62       97.51      4.47 o
  -7   5   8        7.60       14.96      2.38 o
  -6   5   8        1.07       -0.24      0.61 o
  -5   5   8      115.64      119.65      3.08 o
  -4   5   8       67.35       58.88      6.17 o
  -3   5   8       36.40       33.76      3.36 o
  -2   5   8       15.93       21.15      6.32 o
  -1   5   8      192.18      201.70      7.89 o
   0   5   8       24.43       22.33      2.28 o
   1   5   8       53.02       56.27      7.98 o
   2   5   8       10.65       12.39      5.66 o
  -9   6   8      132.26      132.35     18.47 o
  -8   6   8        0.60        1.22      1.04 o
  -7   6   8       27.28       25.88      2.42 o
  -6   6   8      119.27      119.83     15.38 o
  -5   6   8        0.97       -0.81      0.90 o
  -4   6   8      151.02      137.15     20.48 o
  -3   6   8       15.80       12.24      4.97 o
  -2   6   8       14.41       16.99      2.45 o
  -1   6   8        7.75       11.02      4.07 o
   0   6   8       77.44       97.79      7.77 o
  -7   7   8       35.71       31.78      2.81 o
  -6   7   8        8.65        9.21      1.51 o
  -5   7   8       15.87       20.97      4.34 o
  -4   7   8        5.88        9.05      1.78 o
  -3   7   8      156.69      170.97      9.69 o
  -3 -13   9       52.61       63.66      5.33 o
  -2 -13   9       64.63       57.61      4.52 o
  -1 -13   9       25.58       29.98      3.46 o
   3 -13   9       55.73       63.09      4.88 o
  -5 -12   9       30.70       33.13      2.60 o
  -4 -12   9      130.09      135.25      5.89 o
  -3 -12   9        1.64        6.13      1.21 o
  -2 -12   9        0.08        2.04      0.91 o
  -1 -12   9       63.68       72.15      3.07 o
   0 -12   9      203.86      189.15      6.46 o
   1 -12   9        0.79       -1.06      1.31 o
   2 -12   9       15.66       22.25      2.82 o
   3 -12   9       29.48       30.25      4.98 o
   4 -12   9       36.11       34.68      3.30 o
   5 -12   9        0.11        2.11      1.71 o
  -7 -11   9       10.35        9.32      2.04 o
  -6 -11   9       15.76       15.73      1.86 o
  -5 -11   9       28.03       31.29      2.33 o
  -4 -11   9       22.61       20.90      2.15 o
  -3 -11   9        3.62        6.68      1.31 o
  -2 -11   9       48.38       47.66      2.50 o
  -1 -11   9        8.62        2.11      1.87 o
   0 -11   9        0.01        1.47      0.81 o
   1 -11   9      383.03      379.98     10.95 o
   2 -11   9        3.17        3.18      0.89 o
   3 -11   9        0.24        0.07      0.47 o
   4 -11   9        6.47        8.03      1.15 o
   5 -11   9      351.07      329.22      9.58 o
   6 -11   9       58.17       58.58      4.43 o
  -8 -10   9      101.83      123.16      4.95 o
  -7 -10   9        1.00        5.08      2.43 o
  -6 -10   9        0.58        0.77      0.78 o
  -5 -10   9      215.48      242.40      7.59 o
  -4 -10   9       26.17       32.72      1.97 o
  -3 -10   9       58.00       58.86      2.64 o
  -2 -10   9      552.75      586.46     15.76 o
   0 -10   9      441.44      427.05     16.60 o
   1 -10   9      281.39      291.39      8.38 o
   2 -10   9        6.09        6.72      3.03 o
   3 -10   9       46.66       46.37      1.87 o
   4 -10   9      198.21      203.48      7.04 o
   5 -10   9       22.33       24.63      1.37 o
   6 -10   9        6.34        6.97      0.91 o
   7 -10   9        1.18        1.06      1.54 o
  -9  -9   9       22.76       26.73      6.24 o
  -8  -9   9      513.42      484.86     18.80 o
  -7  -9   9      240.39      218.95      8.51 o
  -6  -9   9       76.34       73.85      2.65 o
  -5  -9   9       19.28       15.51      2.26 o
  -4  -9   9      184.79      202.43      5.31 o
  -3  -9   9       24.18       16.90      1.41 o
  -2  -9   9      614.71      642.98     13.81 o
  -1  -9   9      143.00      147.60      4.89 o
   0  -9   9      303.14      326.20     31.67 o
   1  -9   9      118.98      124.46      8.08 o
   2  -9   9      325.73      335.41      7.27 o
   3  -9   9      344.56      346.50     10.06 o
   4  -9   9       63.39       59.81      3.60 o
   5  -9   9       32.35       27.21      1.54 o
   6  -9   9      169.68      184.15      7.10 o
   7  -9   9      103.58      101.70      4.19 o
  -9  -8   9      205.50      208.99      9.08 o
  -8  -8   9       80.44       74.14      4.10 o
  -7  -8   9        5.05        5.54      1.15 o
  -6  -8   9       85.83       70.53      4.43 o
  -5  -8   9       22.07       17.08      1.25 o
  -4  -8   9        7.43        3.05      0.80 o
  -3  -8   9      292.05      317.68      7.24 o
  -2  -8   9       46.75       54.45      3.95 o
  -1  -8   9       86.51       91.97      8.70 o
   0  -8   9       36.68       37.46      1.38 o
   1  -8   9       28.35       28.69      3.91 o
   2  -8   9      114.40      107.88      2.45 o
   3  -8   9      266.79      275.74      5.60 o
   4  -8   9       79.75       73.56      2.48 o
   5  -8   9        0.22        0.58      0.65 o
   6  -8   9        0.49       -0.98      0.65 o
   7  -8   9      177.23      167.21      9.35 o
 -10  -7   9       28.88       24.34      1.86 o
  -9  -7   9       82.27       97.14      3.67 o
  -8  -7   9       32.78       34.04      1.56 o
  -7  -7   9      146.38      173.82     12.49 o
  -6  -7   9      293.53      291.50      8.28 o
  -5  -7   9      312.84      290.12      6.55 o
  -4  -7   9       35.83       22.15      1.26 o
  -3  -7   9      173.83      182.85      5.99 o
  -2  -7   9      141.18      129.15      3.38 o
  -1  -7   9        7.43       10.58      1.00 o
   0  -7   9        2.79        3.96      1.87 o
   1  -7   9     1285.92     1296.81     18.92 o
   2  -7   9      289.10      272.68      9.74 o
   3  -7   9      300.62      322.54      7.26 o
   4  -7   9        1.09        5.81      2.73 o
   5  -7   9      186.93      154.60      4.84 o
   6  -7   9       88.82       92.95      3.67 o
   7  -7   9      118.94      110.96      9.90 o
   8  -7   9        0.03        0.99      1.22 o
 -11  -6   9        0.19        0.33      0.65 o
 -10  -6   9       73.30       71.91      2.73 o
  -9  -6   9        9.75       13.98      2.70 o
  -8  -6   9        8.56        7.42      1.53 o
  -7  -6   9      320.76      343.93     22.35 o
  -6  -6   9       29.41       21.41      3.58 o
  -5  -6   9       60.24       62.38      1.29 o
  -4  -6   9       71.18       68.91      1.15 o
  -3  -6   9       16.44       15.21      0.74 o
  -2  -6   9      851.55      784.16     13.64 o
  -1  -6   9      780.86      757.68     11.71 o
   0  -6   9       21.07       17.33      1.08 o
   1  -6   9      257.13      258.04      4.53 o
   2  -6   9     1136.87     1065.96     17.44 o
   3  -6   9      252.23      239.98      6.75 o
   4  -6   9        3.51        4.62      2.03 o
   5  -6   9        1.02        0.30      3.63 o
   6  -6   9       72.78       90.36      3.69 o
   7  -6   9      103.55      103.16      4.93 o
   8  -6   9       13.86       16.24      1.66 o
 -11  -5   9       19.17       26.80      2.24 o
 -10  -5   9        1.18        0.58      0.91 o
  -9  -5   9        2.96        0.74      2.53 o
  -8  -5   9      168.59      159.62     18.64 o
  -7  -5   9       57.13       57.63      5.33 o
  -6  -5   9      587.99      593.88     11.70 o
  -5  -5   9      153.73      139.04      3.85 o
  -4  -5   9       75.19       81.65      1.87 o
  -3  -5   9       85.59       74.10      1.30 o
  -2  -5   9        0.01       -0.15      0.26 o
  -1  -5   9       31.91       24.91      1.27 o
   0  -5   9        1.59        1.76      0.33 o
   1  -5   9      493.79      480.37      7.60 o
   2  -5   9      504.25      502.37     11.94 o
   3  -5   9       15.44       16.36      1.49 o
   4  -5   9      179.66      187.00      7.90 o
   5  -5   9       47.91       60.68      4.20 o
   6  -5   9        0.29        3.98      1.60 o
   7  -5   9        2.23        0.03      0.90 o
 -11  -4   9       51.97       63.15      3.89 o
 -10  -4   9        7.99        8.87      1.80 o
  -9  -4   9       64.99       59.95      4.96 o
  -8  -4   9       85.21       70.09      1.98 o
  -7  -4   9     1106.89     1153.15     20.18 o
  -6  -4   9      375.94      371.92     16.49 o
  -5  -4   9      158.58      160.78      2.67 o
  -4  -4   9      524.00      550.31     20.14 o
  -3  -4   9       23.60       14.90      0.86 o
  -2  -4   9      963.10      926.99     13.78 o
  -1  -4   9       11.81       16.11      1.41 o
   0  -4   9        0.36       -0.55      0.37 o
   1  -4   9      622.84      577.62     11.96 o
   2  -4   9       71.57       72.78      2.61 o
   3  -4   9      270.75      236.51     17.96 o
   4  -4   9       42.69       41.69      3.16 o
   5  -4   9       20.19       25.01      3.73 o
   6  -4   9        0.00       -0.16      1.38 o
   7  -4   9       57.47       66.58      5.01 o
 -12  -3   9        7.92       11.77      4.66 o
 -11  -3   9       75.53       71.18      3.21 o
 -10  -3   9       36.06       35.83      1.75 o
  -9  -3   9        6.87        9.66      0.81 o
  -8  -3   9        0.28       -0.80      1.18 o
  -7  -3   9      418.72      402.26     12.92 o
  -6  -3   9       22.23       18.84      2.70 o
  -5  -3   9      455.78      487.06      7.66 o
  -4  -3   9      147.31      135.12      2.63 o
  -3  -3   9        6.12        9.17      1.75 o
  -2  -3   9        3.21        3.74      0.49 o
  -1  -3   9     1310.99     1324.80     21.70 o
   0  -3   9     1319.89     1312.68     47.57 o
   1  -3   9      314.35      286.38      6.50 o
   2  -3   9      184.71      213.41      6.21 o
   3  -3   9       84.33       90.39      3.27 o
   4  -3   9      198.78      184.09      6.06 o
   5  -3   9       29.34       28.33      4.36 o
   6  -3   9        0.69        8.95      1.37 o
   7  -3   9       98.95      115.23      6.33 o
 -12  -2   9        0.00        1.22      1.88 o
 -11  -2   9      240.86      243.15      7.94 o
 -10  -2   9       43.93       38.04      1.57 o
  -9  -2   9      138.78      142.43      8.85 o
  -8  -2   9      124.35      130.65     10.51 o
  -7  -2   9       12.76       11.43      0.74 o
  -6  -2   9        0.25       -1.11      1.06 o
  -5  -2   9       72.28       75.56      1.54 o
  -4  -2   9      234.99      228.77      6.34 o
  -3  -2   9        6.23        8.10      2.58 o
  -2  -2   9       90.98       79.06      5.42 o
  -1  -2   9        9.74       12.36      3.55 o
   0  -2   9      146.52      139.46      2.94 o
   1  -2   9       30.56       22.01      3.34 o
   2  -2   9      220.87      217.48     11.06 o
   3  -2   9       76.30       75.12      2.85 o
   4  -2   9        0.04        3.09      0.95 o
   5  -2   9      496.67      481.41     19.65 o
   6  -2   9        8.18        5.28      1.18 o
 -12  -1   9        6.22        6.82      2.49 o
 -11  -1   9       38.47       31.59      1.75 o
 -10  -1   9      417.52      435.74      9.07 o
  -9  -1   9      449.68      442.18      8.86 o
  -8  -1   9      428.41      431.51      8.48 o
  -7  -1   9      362.30      352.77      5.59 o
  -6  -1   9        0.83        0.40      0.69 o
  -5  -1   9      199.87      209.42      4.99 o
  -4  -1   9        5.86        7.84      0.59 o
  -3  -1   9       57.84       58.38      2.72 o
  -2  -1   9      143.71      154.87      3.33 o
  -1  -1   9     1337.91     1339.30     25.81 o
   0  -1   9       20.05       16.46      2.51 o
   1  -1   9       40.99       44.73      5.10 o
   2  -1   9      186.67      204.13     18.25 o
   3  -1   9        3.41        4.61      4.03 o
   4  -1   9      257.96      260.13      7.93 o
   5  -1   9      235.05      233.54      8.78 o
   6  -1   9       24.00       25.01      7.23 o
 -12   0   9       47.18       42.43      6.71 o
 -11   0   9      216.99      216.66     11.45 o
 -10   0   9      214.25      213.25     17.81 o
  -9   0   9       35.43       35.25      2.60 o
  -8   0   9       11.13       11.60      1.21 o
  -7   0   9       29.84       27.95      1.15 o
  -6   0   9        2.39        3.64      0.67 o
  -5   0   9       61.26       75.91      5.67 o
  -4   0   9      630.01      728.27     20.98 o
  -3   0   9       49.83       47.21      4.83 o
  -2   0   9      217.88      204.38     10.10 o
  -1   0   9        0.10        0.27      1.59 o
   0   0   9      239.65      246.87      7.57 o
   1   0   9       18.31       14.94      1.28 o
   2   0   9        5.20        5.33      3.75 o
   3   0   9       74.61       81.72      9.72 o
   4   0   9      232.79      239.02      9.18 o
   5   0   9      419.27      461.06     30.32 o
 -12   1   9       37.77       35.72      3.34 o
 -11   1   9      101.71       89.39      4.93 o
 -10   1   9       83.40       82.90      5.48 o
  -9   1   9       73.95       73.14      8.37 o
  -8   1   9        0.05        0.83      0.65 o
  -7   1   9       18.21       21.67      4.60 o
  -6   1   9       49.07       43.27      1.66 o
  -5   1   9      108.61       97.60      2.77 o
  -4   1   9        8.28        6.51      0.90 o
  -3   1   9      184.30      174.61     11.68 o
  -2   1   9       92.91      102.26      8.01 o
  -1   1   9       31.47       26.16      1.29 o
   0   1   9      165.21      162.94      8.98 o
   1   1   9      204.02      187.30      6.47 o
   2   1   9      202.36      208.19      7.05 o
   3   1   9        4.22        2.48      1.15 o
   4   1   9      168.47      201.95      8.15 o
   5   1   9       75.80       71.54      5.35 o
 -11   2   9        6.64        3.90      0.88 o
 -10   2   9       18.28       20.39      1.61 o
  -9   2   9       92.54       93.55      3.65 o
  -8   2   9        0.74        0.81      1.39 o
  -7   2   9        0.83        0.17      1.55 o
  -6   2   9       20.43       17.34      3.32 o
  -5   2   9       12.21        8.56      0.94 o
  -4   2   9      629.57      681.41     24.38 o
  -2   2   9      114.68      106.12      3.95 o
  -1   2   9       89.70      121.96     11.01 o
   0   2   9       38.62       34.07      1.86 o
   1   2   9       51.48       56.03      4.93 o
   2   2   9       22.79       23.72      3.17 o
   3   2   9      157.72      163.89     10.64 o
   4   2   9      118.21      110.98      5.65 o
 -11   3   9        8.76        9.27      5.02 o
 -10   3   9       16.81       19.27      1.78 o
  -9   3   9      147.44      160.61     12.59 o
  -8   3   9        0.00       -0.39      0.45 o
  -7   3   9       40.99       45.08      3.21 o
  -6   3   9       10.47       18.34      3.63 o
  -5   3   9      305.60      290.62      7.24 o
  -4   3   9      122.23      128.65      7.00 o
  -3   3   9      103.35      118.34      4.16 o
  -2   3   9      124.56      138.57      4.74 o
  -1   3   9       17.70       22.36      1.93 o
   0   3   9       35.09       35.56      6.99 o
   1   3   9        3.70        2.22      1.03 o
   2   3   9      160.26      179.82      8.99 o
   3   3   9       52.84       59.98      9.68 o
 -10   4   9       35.21       43.60      3.05 o
  -9   4   9      142.04      137.01      4.83 o
  -8   4   9      101.61      102.97      3.73 o
  -7   4   9       64.22       59.82      2.17 o
  -6   4   9       45.55       38.89      6.51 o
  -5   4   9      108.84      120.31      3.21 o
  -4   4   9       75.68       61.66      4.83 o
  -3   4   9      168.69      180.24      6.24 o
  -2   4   9       16.57       19.95      1.82 o
  -1   4   9      116.99      110.97      5.45 o
   0   4   9        9.55       14.02      1.64 o
   1   4   9        3.91        6.40      1.93 o
  -9   5   9        0.07       -1.47      0.98 o
  -8   5   9        0.03        0.48      1.95 o
  -7   5   9       24.12       22.25      3.07 o
  -6   5   9       46.11       36.01      2.57 o
  -5   5   9        0.69        1.95      1.11 o
  -4   5   9      215.84      223.69      9.60 o
  -2   5   9       29.91       19.42      7.11 o
  -1   5   9       13.28        8.95      1.85 o
   0   5   9        0.28        1.89      1.46 o
  -7   6   9       57.30       51.76     12.24 o
  -6   6   9       19.59       28.64      9.67 o
  -5   6   9        8.77        6.94      4.70 o
  -4   6   9        3.87        6.80      3.79 o
  -3   6   9       22.94       24.38      8.69 o
  -3 -13  10        4.47        1.22      0.98 o
  -1 -13  10      118.13      106.67      4.85 o
   0 -13  10       75.65       72.30      3.54 o
   1 -13  10      248.79      284.62     16.16 o
   2 -13  10       31.68       37.87      3.78 o
   3 -13  10       23.50       26.25      3.15 o
  -5 -12  10        2.49        3.92      1.07 o
  -4 -12  10        1.28        4.25      0.97 o
  -3 -12  10        1.09       -1.22      0.98 o
  -2 -12  10      179.44      221.49     12.10 o
  -1 -12  10       32.80       30.29      2.09 o
   0 -12  10        2.37        3.01      0.97 o
   1 -12  10      380.35      385.56     19.52 o
   2 -12  10        1.92        6.77      1.88 o
   3 -12  10        0.28        1.01      2.57 o
   4 -12  10       18.09       21.16      2.49 o
   5 -12  10       16.42       12.55      1.40 o
  -6 -11  10        0.47        1.71      0.97 o
  -5 -11  10       35.23       36.55      2.40 o
  -4 -11  10       44.67       45.07      2.67 o
  -3 -11  10        1.78        2.36      0.97 o
  -2 -11  10       84.59      105.74      3.90 o
  -1 -11  10        8.50        7.75      1.16 o
   0 -11  10       60.23       53.22      4.30 o
   1 -11  10       38.88       59.85      8.67 o
   2 -11  10       11.25        9.56      1.34 o
   3 -11  10       67.91       71.78      2.64 o
   4 -11  10       63.85       66.50      7.36 o
   5 -11  10       16.14        9.64      1.02 o
  -8 -10  10      209.81      178.85     13.05 o
  -7 -10  10       20.89       25.58      1.84 o
  -6 -10  10       10.36       10.25      2.67 o
  -5 -10  10       64.38       60.68      6.45 o
  -4 -10  10       48.73       58.99      3.05 o
  -3 -10  10        3.75        3.98      0.91 o
  -2 -10  10       53.33       62.80      4.01 o
  -1 -10  10        7.55       13.59      3.40 o
   0 -10  10       16.09       16.67      2.21 o
   1 -10  10       16.13       13.05      3.11 o
   2 -10  10        1.42        1.23      1.95 o
   3 -10  10       27.23       32.28      1.35 o
   4 -10  10        3.85        4.10      0.98 o
   5 -10  10      118.81      125.35      7.86 o
   6 -10  10      173.53      181.39      6.15 o
  -8  -9  10       18.67       11.38      2.20 o
  -7  -9  10       11.82       20.12      8.39 o
  -6  -9  10       18.81       20.00      2.26 o
  -5  -9  10        1.01        1.93      1.39 o
  -4  -9  10       23.34       24.08      1.69 o
  -3  -9  10       20.55       30.38      1.99 o
  -2  -9  10      127.55      124.08      9.44 o
  -1  -9  10      114.58      119.35      4.02 o
   0  -9  10        8.24        8.68      0.42 o
   1  -9  10      247.00      240.84     10.88 o
   2  -9  10        7.01        5.26      1.19 o
   3  -9  10        1.77        2.31      1.11 o
   4  -9  10      254.82      258.18     10.42 o
   5  -9  10        4.67        5.95      0.88 o
   6  -9  10      116.58      108.17      5.08 o
  -9  -8  10       54.63       59.99      6.59 o
  -8  -8  10       71.44       51.09      4.52 o
  -7  -8  10        4.32        1.96      1.40 o
  -6  -8  10        2.28        0.50      0.86 o
  -5  -8  10       87.32       86.96      5.05 o
  -4  -8  10        8.71       19.23      2.68 o
  -3  -8  10      117.70      124.20      8.96 o
  -2  -8  10        0.09        0.50      2.62 o
  -1  -8  10      350.60      335.74      9.36 o
   0  -8  10       12.03       12.22      2.55 o
   1  -8  10      425.53      464.16     12.59 o
   2  -8  10      243.89      242.11      5.61 o
   3  -8  10       64.19       67.17      2.67 o
   4  -8  10      429.74      466.41     11.71 o
   5  -8  10       22.13       26.81      1.78 o
   6  -8  10        0.90        1.96      0.91 o
   7  -8  10       12.58        7.25      1.22 o
 -10  -7  10      104.21      112.50      4.56 o
  -9  -7  10       79.30       81.13      9.80 o
  -8  -7  10      249.38      226.17      5.78 o
  -7  -7  10        0.97        2.09      0.48 o
  -6  -7  10        0.30       -0.34      1.01 o
  -5  -7  10       19.65       18.15      2.51 o
  -4  -7  10      136.43      137.99     14.00 o
  -3  -7  10      308.21      334.45     14.73 o
  -2  -7  10      359.06      321.75     11.44 o
  -1  -7  10        0.03        1.27      2.41 o
   0  -7  10       46.53       49.29      2.30 o
   1  -7  10       27.32       23.15      3.56 o
   2  -7  10      586.38      574.09     12.25 o
   3  -7  10       78.63       76.34      2.94 o
   4  -7  10        0.28        1.02      0.75 o
   5  -7  10      244.88      207.27     10.45 o
   6  -7  10       34.25       37.20      3.19 o
   7  -7  10        9.01        2.70      1.40 o
 -10  -6  10       94.73      113.76     18.32 o
  -9  -6  10       64.09       72.74      3.54 o
  -8  -6  10      115.76       92.79      4.00 o
  -7  -6  10       35.85       35.59      1.45 o
  -6  -6  10      171.18      190.18      8.92 o
  -5  -6  10      511.43      504.06      8.37 o
  -4  -6  10        1.69        0.91      0.77 o
  -3  -6  10        1.92        0.55      0.31 o
  -2  -6  10      135.03      118.04      3.46 o
  -1  -6  10      320.25      300.93      5.80 o
   0  -6  10        2.87        0.99      0.48 o
   1  -6  10       90.55       92.74      5.35 o
   2  -6  10        3.68        4.82      1.71 o
   3  -6  10        0.87        0.34      2.72 o
   4  -6  10      159.69      172.31     14.28 o
   5  -6  10       84.73       78.42      3.39 o
   6  -6  10       52.01       55.73      3.14 o
   7  -6  10       31.69       33.03      2.80 o
 -11  -5  10        5.08        7.42      1.37 o
 -10  -5  10       69.85       65.22     17.36 o
  -9  -5  10        0.83       -0.16      1.71 o
  -8  -5  10      115.20      115.53      3.26 o
  -7  -5  10      162.91      164.36      6.54 o
  -6  -5  10        0.18        1.58      0.72 o
  -5  -5  10       11.42       12.40      0.56 o
  -4  -5  10      450.69      473.22      7.51 o
  -3  -5  10       67.61       61.94      1.48 o
  -2  -5  10       21.87       17.49      2.67 o
  -1  -5  10       15.14       12.76      0.63 o
   0  -5  10      727.72      716.17     40.30 o
   1  -5  10        0.15        3.02      2.09 o
   2  -5  10      236.66      262.47      7.35 o
   3  -5  10       21.14       16.17      1.96 o
   4  -5  10      113.35      101.29      4.45 o
   5  -5  10      125.21      133.36      7.93 o
 -11  -4  10        1.34        3.50      0.68 o
 -10  -4  10       70.55       79.17      7.21 o
  -9  -4  10        5.37        6.11      1.29 o
  -8  -4  10        5.50        6.75      0.89 o
  -7  -4  10        0.94       -0.23      0.98 o
  -6  -4  10       30.98       30.56      3.62 o
  -5  -4  10      445.78      446.11      7.17 o
  -4  -4  10       19.50       23.96      2.21 o
  -3  -4  10      317.28      327.94      5.30 o
  -2  -4  10      613.28      636.21     25.36 o
  -1  -4  10       15.03       14.40      0.82 o
   0  -4  10      171.52      141.19      3.00 o
   1  -4  10      101.23       76.31      3.01 o
   2  -4  10      320.07      356.81     10.13 o
   3  -4  10       70.10       59.03      2.66 o
   4  -4  10       24.59       21.74      5.04 o
   5  -4  10       23.38       34.18      2.31 o
   6  -4  10        7.05        8.85      1.96 o
 -11  -3  10        0.55        3.89      3.03 o
 -10  -3  10       13.31       22.61      5.39 o
  -9  -3  10       90.75       84.60      2.61 o
  -8  -3  10       10.93       12.41      1.38 o
  -7  -3  10      146.96      143.93      3.24 o
  -6  -3  10      414.95      384.17      7.81 o
  -5  -3  10      182.06      168.38      3.56 o
  -4  -3  10      352.55      340.68     10.76 o
  -3  -3  10        9.13        7.38      1.88 o
  -2  -3  10      534.84      512.78      9.41 o
  -1  -3  10      297.96      329.24     27.95 o
   0  -3  10      120.97      113.44      6.06 o
   1  -3  10      788.14      826.37     20.73 o
   2  -3  10        4.72        3.42      0.90 o
   3  -3  10       69.88       71.98      3.24 o
   4  -3  10        1.95        1.37      2.62 o
   5  -3  10      245.74      256.41      9.31 o
   6  -3  10        0.11        3.78      2.12 o
 -11  -2  10      143.88      147.30      5.33 o
 -10  -2  10        7.36       10.52      1.33 o
  -9  -2  10      111.98      114.76      5.91 o
  -8  -2  10       37.22       28.50      1.18 o
  -7  -2  10      593.70      589.29     10.33 o
  -6  -2  10      103.57      100.24      2.26 o
  -5  -2  10      113.42      109.37     10.45 o
  -4  -2  10      330.80      320.60      8.16 o
  -3  -2  10      366.00      372.14     28.37 o
  -2  -2  10      468.08      455.03      9.31 o
  -1  -2  10       25.32       23.50      1.03 o
   0  -2  10        9.00        8.06      1.34 o
   1  -2  10        2.83        5.28      2.02 o
   2  -2  10       52.31       58.78      2.78 o
   3  -2  10       77.33       72.10     12.73 o
   4  -2  10        8.68       15.54      5.88 o
   5  -2  10       11.27       10.45      1.47 o
 -11  -1  10      237.44      215.57      7.46 o
 -10  -1  10       83.04       85.56      2.77 o
  -9  -1  10        0.10        0.22      1.34 o
  -8  -1  10      166.27      162.21      3.32 o
  -7  -1  10       15.04       13.62      1.00 o
  -6  -1  10      283.15      292.75     23.79 o
  -5  -1  10       84.64       84.62      2.49 o
  -4  -1  10      378.51      378.71      7.37 o
  -3  -1  10        2.55        1.08      1.31 o
  -2  -1  10        5.78        5.44      1.55 o
  -1  -1  10      743.91      703.88     14.36 o
   0  -1  10       33.02       30.95      1.34 o
   1  -1  10       31.03       29.83      4.02 o
   2  -1  10       71.73       72.89      3.33 o
   3  -1  10      350.43      412.96     13.38 o
   4  -1  10      103.73      127.11      5.53 o
   5  -1  10       22.87       17.41      2.07 o
 -11   0  10       26.72       21.74      1.37 o
 -10   0  10       40.67       35.48      1.63 o
  -9   0  10        1.09        1.22      0.69 o
  -8   0  10        0.46       -0.99      0.66 o
  -7   0  10        2.47        6.85      0.87 o
  -6   0  10        8.38        8.09      0.98 o
  -5   0  10       20.17       25.78      1.16 o
  -4   0  10       38.18       30.62      1.58 o
  -3   0  10      783.66      796.96     18.22 o
  -2   0  10        3.27        4.46      2.20 o
  -1   0  10        0.25       -0.52      0.53 o
   0   0  10      259.15      255.96     10.71 o
   1   0  10       67.25       67.07      3.94 o
   2   0  10       24.32       24.52      2.96 o
   3   0  10       49.85       47.68      3.09 o
   4   0  10      248.80      239.50      9.07 o
 -11   1  10       18.85       10.42      1.50 o
 -10   1  10       34.12       27.27      2.00 o
  -9   1  10       27.15       28.04      3.80 o
  -8   1  10       73.07       69.35      4.14 o
  -7   1  10       43.88       40.29      8.49 o
  -6   1  10      555.10      554.58     10.64 o
  -5   1  10        2.71        0.10      0.78 o
  -4   1  10      110.68      135.74      5.19 o
  -3   1  10      489.46      477.90     37.64 o
  -2   1  10      112.16      114.67     10.26 o
  -1   1  10      304.53      367.68      9.90 o
   0   1  10       17.95       23.09      1.72 o
   1   1  10        2.54        0.16      0.93 o
   2   1  10      154.87      140.22      6.35 o
   3   1  10      227.13      219.88     12.06 o
 -10   2  10       41.30       40.51      2.85 o
  -9   2  10      173.07      156.24      6.32 o
  -8   2  10       10.01        7.71      1.82 o
  -7   2  10       28.34       25.61      1.46 o
  -6   2  10       73.60       72.69      2.18 o
  -5   2  10      298.67      255.42      9.59 o
  -4   2  10       45.64       49.50      5.92 o
  -3   2  10        3.64        2.38      0.98 o
  -2   2  10      274.23      275.48     26.19 o
  -1   2  10       85.80       82.47      5.09 o
   0   2  10       15.35       15.95      7.29 o
   1   2  10       86.89      102.58      6.24 o
   2   2  10        6.29        4.80      1.20 o
 -10   3  10      152.73      151.31      5.25 o
  -9   3  10       17.83       19.00      3.51 o
  -8   3  10       23.42       14.62      3.18 o
  -7   3  10       47.47       54.12      5.59 o
  -6   3  10       35.56       30.98      2.62 o
  -5   3  10        7.75        7.05      0.87 o
  -4   3  10       65.07       57.58      3.05 o
  -3   3  10       92.44       92.38      4.50 o
  -2   3  10       54.93       56.02      3.15 o
  -1   3  10       27.16       31.31      7.23 o
   0   3  10       29.82       30.65      2.50 o
   1   3  10        0.27        0.31      1.55 o
  -8   4  10       60.32       79.34      4.31 o
  -7   4  10        8.19       12.78      3.96 o
  -6   4  10       14.77       14.11      1.18 o
  -5   4  10       49.61       62.15      5.20 o
  -4   4  10        0.48        1.09      0.86 o
  -3   4  10        2.46        0.61      6.65 o
  -2   4  10       11.47        6.34      1.65 o
  -1   4  10       14.12       15.96      3.03 o
  -6   5  10       15.27       17.40      4.74 o
  -5   5  10      115.61      124.95      6.00 o
  -4   5  10       88.41       94.54      4.74 o
  -2 -13  11       69.75       60.95      3.53 o
  -1 -13  11       80.09       96.48      4.26 o
   0 -13  11        0.47        2.28      1.22 o
   1 -13  11        4.36        1.89      0.89 o
  -4 -12  11      134.63      131.90      6.23 o
  -3 -12  11       27.64       21.65      1.76 o
  -2 -12  11       60.81       55.71      3.23 o
  -1 -12  11      198.15      204.88      7.76 o
   0 -12  11        7.96       10.12      1.49 o
   1 -12  11        1.88       -0.39      0.81 o
   2 -12  11       22.29       28.40      6.60 o
   3 -12  11       34.05       36.35      2.43 o
  -6 -11  11       99.13      106.30      5.59 o
  -5 -11  11       89.10       83.96      4.47 o
  -4 -11  11      247.72      222.57      9.44 o
  -3 -11  11       20.47       28.91      2.14 o
  -2 -11  11        2.77        4.66      1.13 o
  -1 -11  11      119.76      134.92      7.49 o
   0 -11  11      135.41      139.86      5.74 o
   1 -11  11      139.82      144.46      7.94 o
   2 -11  11       43.40       52.52      4.06 o
   3 -11  11       23.81       23.72      8.35 o
   4 -11  11        1.63        5.00      1.47 o
  -7 -10  11       66.15       78.22      5.55 o
  -6 -10  11        0.48        0.86      1.26 o
  -5 -10  11      154.84      151.94      5.76 o
  -4 -10  11        0.92       -0.16      1.07 o
  -3 -10  11       99.91      115.24      4.07 o
  -2 -10  11       67.19       67.67      2.57 o
  -1 -10  11       15.75       23.36      1.90 o
   0 -10  11       97.25       87.42      6.49 o
   1 -10  11      513.67      584.03     15.85 o
   2 -10  11       85.23       85.05      9.02 o
   3 -10  11       34.76       32.91      2.43 o
   4 -10  11        8.58        8.31      0.99 o
   5 -10  11       64.41       56.11      3.25 o
  -8  -9  11        1.60        3.65      1.35 o
  -6  -9  11        0.15       -0.48      1.86 o
  -5  -9  11       24.91       16.05      1.45 o
  -4  -9  11        0.02        0.11      1.85 o
  -3  -9  11       39.39       39.21      1.48 o
  -2  -9  11       32.57       32.77      6.45 o
  -1  -9  11      298.50      316.47     18.29 o
   0  -9  11       43.78       46.05      2.08 o
   1  -9  11      181.42      189.22     10.93 o
   2  -9  11      121.31      137.36      4.66 o
   3  -9  11       87.31       65.70      3.23 o
   4  -9  11       49.47       38.54      2.25 o
   5  -9  11      268.91      274.94     10.49 o
  -9  -8  11      209.45      215.85     11.01 o
  -8  -8  11       62.37       68.73     13.70 o
  -7  -8  11      230.75      241.07      9.30 o
  -5  -8  11       21.25       13.90      5.10 o
  -4  -8  11       36.64       34.98      1.69 o
  -3  -8  11      358.39      392.83     10.08 o
  -2  -8  11       45.46       40.58      2.07 o
  -1  -8  11       40.55       34.29      1.48 o
   0  -8  11      111.66      104.26      3.69 o
   1  -8  11       40.41       38.99      1.92 o
   2  -8  11       21.35       23.81      1.50 o
   3  -8  11        0.94        6.35      1.05 o
   4  -8  11        2.62        2.11      1.05 o
   5  -8  11      294.34      317.21     11.91 o
  -9  -7  11       21.45       20.45      1.82 o
  -8  -7  11       74.97       71.38      6.98 o
  -7  -7  11        7.69        9.92      1.37 o
  -6  -7  11       87.89       91.16      6.56 o
  -5  -7  11        3.45        1.13      1.51 o
  -4  -7  11       26.83       26.42      1.03 o
  -3  -7  11       73.87       61.09      1.98 o
  -2  -7  11       10.33        8.47      0.63 o
  -1  -7  11      143.63      145.09      4.35 o
   0  -7  11        0.14        0.48      0.49 o
   1  -7  11       25.73       18.58      1.32 o
   2  -7  11      233.22      259.00     11.34 o
   3  -7  11       37.61       40.70      2.19 o
   4  -7  11      140.12      149.69      6.19 o
   5  -7  11        3.36        6.68      1.40 o
 -10  -6  11        1.17        0.90      0.82 o
  -9  -6  11       49.23       54.24      2.99 o
  -8  -6  11       45.35       47.23      7.14 o
  -7  -6  11       10.19        7.73      4.08 o
  -6  -6  11       96.63       83.29      2.64 o
  -5  -6  11        1.13        1.15      0.53 o
  -4  -6  11      789.61      824.15     16.09 o
  -3  -6  11       89.08       99.79      2.72 o
  -2  -6  11       63.18       56.61      2.32 o
  -1  -6  11      636.81      639.24     11.81 o
   0  -6  11       22.60       22.74      1.19 o
   1  -6  11        5.56        4.34      1.87 o
   2  -6  11        1.89        5.03      0.82 o
   3  -6  11      151.51      146.89      6.28 o
   4  -6  11       29.49       30.05      4.83 o
   5  -6  11       76.02       59.83      4.61 o
 -10  -5  11        0.77       -1.67      1.11 o
  -9  -5  11        0.13        1.14      1.31 o
  -8  -5  11        4.63        4.66      0.98 o
  -7  -5  11       38.11       44.71      2.06 o
  -6  -5  11       32.34       30.88      1.51 o
  -5  -5  11      116.61      113.73      6.40 o
  -4  -5  11       60.42       60.16      4.26 o
  -3  -5  11     1629.97     1719.18     28.72 o
  -2  -5  11        5.35        4.37      0.86 o
  -1  -5  11      237.37      246.66      6.90 o
   0  -5  11      320.51      325.83      7.54 o
   1  -5  11        0.00       -0.32      1.51 o
   2  -5  11      539.64      529.00     33.01 o
   3  -5  11        4.62        4.94      1.80 o
   4  -5  11        2.76        4.01      0.98 o
   5  -5  11       65.93       65.45      3.57 o
 -11  -4  11      194.01      173.20      6.36 o
 -10  -4  11      162.74      172.22      5.88 o
  -9  -4  11        0.52        1.06      0.58 o
  -8  -4  11       23.60       27.42      1.39 o
  -7  -4  11        5.25        5.78      0.82 o
  -6  -4  11      374.91      394.14      9.17 o
  -5  -4  11      140.50      133.15      2.70 o
  -4  -4  11      105.88      113.05      6.12 o
  -3  -4  11      109.38      108.64      2.54 o
  -2  -4  11        0.66        2.04      0.57 o
  -1  -4  11        3.67        4.90      0.64 o
   0  -4  11      167.56      160.50      3.59 o
   1  -4  11       12.31       10.47      1.07 o
   2  -4  11       15.17       15.43      3.67 o
   3  -4  11      223.70      203.09      7.72 o
   4  -4  11       69.68       91.34      8.74 o
   5  -4  11       15.70       19.36      8.42 o
 -11  -3  11       40.97       38.00      8.54 o
 -10  -3  11       51.65       47.23      3.24 o
  -9  -3  11      136.52      140.98      4.80 o
  -8  -3  11        0.31        1.61      0.65 o
  -7  -3  11      179.01      176.48      5.52 o
  -6  -3  11        3.36        2.32      3.72 o
  -5  -3  11       19.29       21.16      1.05 o
  -4  -3  11      120.10      124.90      6.03 o
  -3  -3  11      688.81      686.64     12.10 o
  -2  -3  11      174.59      184.60      3.74 o
  -1  -3  11       30.02       28.48      2.37 o
   0  -3  11        0.05        2.21      1.47 o
   1  -3  11      219.50      199.94     13.40 o
   3  -3  11        0.32        3.84      4.53 o
   4  -3  11        3.19        1.23      1.18 o
 -11  -2  11        1.06        1.47      0.85 o
 -10  -2  11       26.98       28.62      2.12 o
  -9  -2  11       11.15       14.59      2.64 o
  -8  -2  11        1.62        0.16      1.06 o
  -7  -2  11        6.22        5.13      2.13 o
  -6  -2  11      483.94      481.21      8.38 o
  -5  -2  11        0.07        0.24      0.55 o
  -4  -2  11       38.30       36.19      5.88 o
  -3  -2  11        1.81        2.28      0.77 o
  -2  -2  11       94.59      102.49      2.56 o
  -1  -2  11       46.17       42.98      3.81 o
   0  -2  11      289.32      282.94     18.25 o
   1  -2  11       45.28       52.26      3.79 o
   2  -2  11      103.46      114.77      5.40 o
   3  -2  11      466.98      552.41     52.16 o
   4  -2  11        0.62       -0.91      0.90 o
 -11  -1  11        6.96        4.28      1.16 o
 -10  -1  11       53.30       43.53      2.78 o
  -9  -1  11        6.23        4.62      0.70 o
  -8  -1  11       35.83       31.47      1.30 o
  -7  -1  11      273.96      267.28      5.32 o
  -6  -1  11       31.96       30.78      1.50 o
  -5  -1  11      245.56      224.38      4.91 o
  -4  -1  11      142.87      135.49      3.71 o
  -3  -1  11       95.30       96.67      3.06 o
  -2  -1  11      268.06      281.11      5.44 o
  -1  -1  11       65.33       69.50     12.57 o
   0  -1  11      364.75      362.91     34.36 o
   1  -1  11        0.11        2.95      1.80 o
   2  -1  11       53.71       56.20      5.34 o
   3  -1  11        0.33       -2.35      3.43 o
 -10   0  11       26.90       32.78      1.64 o
  -9   0  11        3.99        1.98      0.60 o
  -8   0  11       66.87       55.69      1.95 o
  -7   0  11       64.65       77.11      3.70 o
  -6   0  11      233.56      253.96      4.84 o
  -5   0  11       27.04       26.62      5.22 o
  -4   0  11      238.19      226.28      4.97 o
  -3   0  11      219.23      214.61     15.07 o
  -2   0  11       38.10       30.66      2.44 o
  -1   0  11      154.33      144.39      8.37 o
   0   0  11       17.90       18.87      5.11 o
   1   0  11        9.75        8.95      2.37 o
   2   0  11       43.53       35.99      2.60 o
 -10   1  11       38.07       34.53      1.94 o
  -9   1  11       47.11       46.73      6.88 o
  -8   1  11        0.01        0.34      0.57 o
  -7   1  11      120.61      111.82     10.12 o
  -6   1  11        6.20        9.28      1.04 o
  -5   1  11      172.56      173.89     10.34 o
  -4   1  11        6.01       10.93      2.25 o
  -3   1  11        0.92        2.66      3.23 o
  -2   1  11        3.81       -0.10      2.95 o
  -1   1  11        6.37        1.48      2.65 o
   0   1  11      157.59      182.96     19.23 o
   1   1  11      107.59      101.70      5.15 o
  -9   2  11        2.56        5.71      1.33 o
  -8   2  11      117.82      107.22      3.37 o
  -7   2  11       28.93       33.92      2.41 o
  -6   2  11       21.70       20.02      3.59 o
  -5   2  11       30.52       37.98      1.92 o
  -4   2  11      102.49       98.91     11.39 o
  -3   2  11       69.52       78.33     12.02 o
  -2   2  11       60.98       58.44      4.70 o
  -1   2  11        0.44        0.86      3.07 o
   0   2  11       99.87      100.63      4.74 o
  -8   3  11       29.97       23.91      1.57 o
  -7   3  11       59.19       55.80      4.12 o
  -6   3  11      134.60      148.19      4.84 o
  -5   3  11       30.17       26.68      4.41 o
  -4   3  11      133.21      133.58      4.67 o
  -3   3  11        0.13        0.86      1.38 o
  -2   3  11       17.10       11.25      1.58 o
  -3 -12  12        0.35        2.28      1.14 o
  -2 -12  12       16.63       25.33      2.00 o
  -1 -12  12       21.01       19.44      1.91 o
  -5 -11  12        4.45        5.78      1.31 o
  -4 -11  12        0.11        0.82      1.47 o
  -3 -11  12       93.64       93.84      4.55 o
  -2 -11  12        5.32        6.63      1.02 o
   0 -11  12       56.70       49.25      3.18 o
   1 -11  12       29.18       24.75      1.74 o
   2 -11  12      133.50      147.68     23.45 o
   3 -11  12       19.85       24.50      3.39 o
  -7 -10  12       76.51       82.14      5.57 o
  -6 -10  12      142.20      181.39     18.13 o
  -5 -10  12       90.75       94.65      4.66 o
  -4 -10  12        0.14        0.90      1.71 o
  -3 -10  12       16.82       12.76      3.54 o
  -2 -10  12       26.09       21.99      3.96 o
  -1 -10  12       80.39       83.00      4.79 o
   0 -10  12        3.31        0.65      0.93 o
   1 -10  12       14.88       31.29      3.03 o
   2 -10  12      369.04      392.69     14.32 o
   3 -10  12       16.06       18.35      1.40 o
  -8  -9  12        0.40       -1.86      1.24 o
  -7  -9  12       34.86       39.77      2.77 o
  -6  -9  12      251.48      258.92     10.48 o
  -5  -9  12       55.09       54.17      2.67 o
  -4  -9  12       24.13       26.25      8.94 o
  -3  -9  12       50.38       58.02      2.75 o
  -2  -9  12       26.41       24.34      2.32 o
  -1  -9  12       34.45       35.57      3.56 o
   0  -9  12      268.56      293.53      8.05 o
   1  -9  12        0.02        0.82      0.65 o
   2  -9  12        3.28        1.96      0.81 o
   3  -9  12      161.13      150.36      6.21 o
   4  -9  12        3.86        6.26      1.00 o
  -8  -8  12       53.21       57.78      4.87 o
  -7  -8  12      107.12       98.65      4.54 o
  -6  -8  12        5.06        8.06      4.77 o
  -5  -8  12        4.76        1.70      0.88 o
  -4  -8  12       12.15        9.10      2.57 o
  -3  -8  12      124.55      117.97      6.87 o
  -2  -8  12       16.06       16.90      0.89 o
   0  -8  12        1.87        4.82      0.75 o
   1  -8  12       20.28       18.81      1.41 o
   2  -8  12      270.80      255.23      9.81 o
   3  -8  12       10.99        7.59      1.14 o
   4  -8  12        9.42        6.97      1.24 o
  -9  -7  12       96.47       95.43      4.78 o
  -8  -7  12      176.54      201.43      9.64 o
  -7  -7  12        0.42        0.88      2.31 o
  -6  -7  12       82.80       73.89      2.43 o
  -5  -7  12        1.56        3.16      0.47 o
  -4  -7  12        0.39       -0.30      1.67 o
  -3  -7  12       14.33       15.24      0.91 o
  -2  -7  12      433.64      418.16      9.23 o
  -1  -7  12      206.41      196.93      5.83 o
   0  -7  12      258.04      293.22      8.35 o
   1  -7  12       25.22       24.97      1.54 o
   2  -7  12       48.28       51.87      2.47 o
   3  -7  12       89.01       86.96      3.88 o
   4  -7  12       23.27       16.24      1.53 o
  -9  -6  12        5.58        3.58      1.27 o
  -8  -6  12       23.04       29.18      5.56 o
  -7  -6  12       11.40        9.95      1.55 o
  -6  -6  12       10.80       10.12      1.04 o
  -5  -6  12       19.11       18.28      1.00 o
  -4  -6  12      266.30      239.60      5.87 o
  -3  -6  12        0.06       -0.41      0.57 o
  -2  -6  12       17.12       14.00      1.08 o
  -1  -6  12       11.95       14.96      0.98 o
   0  -6  12      209.14      249.49      7.42 o
   1  -6  12       18.97       21.32      1.50 o
   2  -6  12      194.59      201.52      7.19 o
   3  -6  12        0.18        0.73      0.82 o
   4  -6  12       11.30       10.70      1.77 o
 -10  -5  12        9.07       10.16      2.81 o
  -9  -5  12       50.83       50.22      4.16 o
  -8  -5  12       30.12       24.59      1.44 o
  -7  -5  12        1.11        0.63      0.62 o
  -6  -5  12       86.61       85.45      3.04 o
  -5  -5  12        2.16        1.62      0.57 o
  -4  -5  12      193.31      207.73      5.21 o
  -3  -5  12       71.45       75.41      2.35 o
  -2  -5  12        4.70        4.98      0.65 o
  -1  -5  12      328.11      308.25     18.14 o
   0  -5  12       16.38       19.91      2.14 o
   1  -5  12      164.68      187.66      6.19 o
   2  -5  12        0.85        0.08      0.82 o
   3  -5  12      579.53      578.18     29.55 o
 -10  -4  12        0.21       -1.05      1.31 o
  -9  -4  12      148.17      160.19     14.22 o
  -8  -4  12       20.90       16.83      1.26 o
  -7  -4  12      141.26      132.11      3.53 o
  -6  -4  12      118.87      118.56      3.35 o
  -5  -4  12      255.22      254.08      6.34 o
  -4  -4  12       24.86       21.86      2.73 o
  -3  -4  12      188.79      180.25      4.21 o
  -2  -4  12       38.85       39.37      1.34 o
  -1  -4  12       48.56       48.05      7.07 o
   0  -4  12        2.75        4.88      1.03 o
   1  -4  12      156.28      134.13      5.71 o
   2  -4  12        9.03       10.08      1.30 o
   3  -4  12       11.16        6.19      4.36 o
 -10  -3  12       53.16       49.84      3.21 o
  -9  -3  12       24.42       33.76      2.42 o
  -8  -3  12       68.01       64.00      2.41 o
  -7  -3  12        7.05        3.85      0.82 o
  -6  -3  12      566.81      576.84     11.00 o
  -5  -3  12      158.48      138.62      5.16 o
  -4  -3  12       66.50       68.70      2.10 o
  -3  -3  12        0.09        1.21      3.02 o
  -2  -3  12       10.99       11.86      1.00 o
  -1  -3  12       15.45       16.75      1.71 o
   0  -3  12        5.86        3.81      2.05 o
   1  -3  12      162.20      168.72     18.69 o
   2  -3  12       35.14       33.51      2.51 o
   3  -3  12       20.92       15.16      4.04 o
 -10  -2  12       51.77       46.01      7.94 o
  -9  -2  12       10.59       10.95      5.03 o
  -8  -2  12       12.90       19.38      2.29 o
  -7  -2  12       11.27        9.66      0.79 o
  -6  -2  12        2.27        1.67      0.57 o
  -5  -2  12      257.78      275.65     17.95 o
  -4  -2  12       69.49       73.56      2.65 o
  -3  -2  12        0.25        2.04      0.65 o
  -2  -2  12      425.60      438.21     17.39 o
  -1  -2  12       46.15       45.41      3.12 o
   0  -2  12       25.15       19.10      2.05 o
   1  -2  12      142.92      154.29     10.34 o
   2  -2  12      129.88      148.26      5.91 o
 -10  -1  12       56.49       56.52      4.62 o
  -9  -1  12      114.49       99.62      3.21 o
  -8  -1  12       74.73       79.32      2.47 o
  -7  -1  12        8.89        8.49      1.99 o
  -6  -1  12        0.53        1.76      1.23 o
  -5  -1  12       16.12       15.31      1.48 o
  -4  -1  12      204.77      205.15      4.46 o
  -3  -1  12      220.11      213.88     19.89 o
  -2  -1  12      115.17      115.37      3.95 o
  -1  -1  12       18.69       19.47      2.44 o
   0  -1  12        0.96        2.83      3.07 o
   1  -1  12      448.03      420.85     15.85 o
  -9   0  12       15.04       15.95      1.19 o
  -8   0  12       37.79       37.65      4.42 o
  -7   0  12      213.54      186.12      7.68 o
  -6   0  12        5.94        6.42      1.06 o
  -5   0  12       92.89      102.74      3.14 o
  -4   0  12       36.29       37.22      5.53 o
  -3   0  12       28.03       24.71      2.16 o
  -2   0  12        4.70        9.54      2.75 o
  -1   0  12        3.61        1.13      1.46 o
   0   0  12       54.09       44.61      2.89 o
  -8   1  12      325.63      330.40     23.12 o
  -7   1  12       13.98       17.07      1.09 o
  -6   1  12        0.42        0.72      0.56 o
  -5   1  12       65.88       59.51      2.19 o
  -4   1  12       27.09       24.22      2.60 o
  -3   1  12      156.23      154.60      5.34 o
  -1   1  12        3.21        4.89      2.87 o
  -6   2  12       84.16      112.96      7.97 o
  -5   2  12        4.49       -0.27      1.02 o
  -4   2  12       80.98       76.75      5.76 o
  -3   2  12       36.44       35.13      5.99 o
  -4 -11  13       18.53       16.61      2.21 o
  -3 -11  13       30.68       36.55      3.61 o
  -2 -11  13       74.72       79.41     10.56 o
  -1 -11  13       52.57       45.81      3.91 o
   0 -11  13        3.78       -0.73      1.31 o
  -5 -10  13       77.99       77.81      3.99 o
  -4 -10  13        0.32        0.23      2.65 o
  -3 -10  13        6.62        8.82      6.50 o
  -2 -10  13       10.96        8.73      1.81 o
  -1 -10  13       13.80       15.10      2.32 o
   0 -10  13       55.82       45.93      3.80 o
   1 -10  13       43.46       31.80      3.36 o
   2 -10  13        9.85        9.38      1.89 o
  -7  -9  13        1.89        3.67      1.62 o
  -6  -9  13       53.39       57.56      3.27 o
  -5  -9  13       71.49       68.39      2.93 o
  -4  -9  13        6.97       14.46      5.56 o
  -3  -9  13       39.77       43.62      2.10 o
  -2  -9  13       41.41       48.79      4.16 o
  -1  -9  13        0.79        1.13      1.39 o
   0  -9  13       13.73       13.20      1.25 o
   1  -9  13       84.52       87.30      4.39 o
   2  -9  13      243.68      265.73      9.72 o
  -7  -8  13      142.20      160.55      7.10 o
  -6  -8  13      259.09      273.27     10.67 o
  -5  -8  13       66.71       62.32     13.48 o
  -4  -8  13       22.09       17.63      1.97 o
  -3  -8  13      122.81      126.77      6.71 o
  -2  -8  13        2.61        0.16      0.49 o
  -1  -8  13       10.78       12.10      1.13 o
   0  -8  13        0.43        0.82      0.57 o
   1  -8  13      283.41      313.04     17.27 o
   2  -8  13       57.60       61.24      3.11 o
   3  -8  13      123.04      141.84      9.04 o
  -8  -7  13       49.90       50.74      4.10 o
  -7  -7  13       41.26       39.55      3.53 o
  -6  -7  13       30.45       29.08      3.19 o
  -5  -7  13      442.67      418.90     10.23 o
  -4  -7  13        0.60        1.55      0.56 o
  -3  -7  13      116.46      130.04      3.50 o
  -2  -7  13       83.99       84.29      2.65 o
  -1  -7  13       17.61       15.96      1.45 o
   0  -7  13      266.29      262.21      9.66 o
   1  -7  13        4.02       -0.16      0.82 o
   2  -7  13      137.45      136.30      5.70 o
   3  -7  13      145.16      143.57      8.23 o
  -8  -6  13      133.80      131.46     13.40 o
  -7  -6  13        0.03        1.70      0.69 o
  -6  -6  13      133.05      139.41      3.99 o
  -5  -6  13        1.64        0.54      1.88 o
  -4  -6  13       13.38       12.35      0.96 o
  -3  -6  13        5.58        9.66      0.96 o
  -2  -6  13       48.88       46.92      1.85 o
  -1  -6  13        0.15        3.01      1.07 o
   0  -6  13        2.39        0.82      0.65 o
   1  -6  13      152.35      163.49      9.47 o
   2  -6  13        0.20        0.48      0.97 o
  -9  -5  13        9.08        7.01      3.75 o
  -8  -5  13        1.27        0.04      0.70 o
  -7  -5  13       33.53       29.98      1.58 o
  -6  -5  13      110.21      105.30      8.90 o
  -5  -5  13      287.02      281.24      7.13 o
  -4  -5  13       48.84       51.74      1.95 o
  -3  -5  13        4.51        5.73      1.30 o
  -2  -5  13      185.73      202.55      4.89 o
  -1  -5  13       40.39       41.51      2.44 o
   0  -5  13       76.97       95.24      4.23 o
   1  -5  13        6.54        6.13      1.16 o
   2  -5  13        5.65        7.20      1.45 o
  -9  -4  13        0.61        3.19      1.59 o
  -8  -4  13       24.30       26.90      1.59 o
  -7  -4  13        0.58        1.26      0.85 o
  -6  -4  13       10.68       15.35      5.36 o
  -5  -4  13       14.75       10.76      1.00 o
  -4  -4  13      104.84       98.98      3.05 o
  -3  -4  13       47.24       47.16      1.98 o
  -2  -4  13        0.71        0.16      0.65 o
  -1  -4  13       30.84       38.43      2.35 o
   0  -4  13       19.94       20.98      1.82 o
   1  -4  13      297.76      337.81     11.63 o
   2  -4  13       43.07       42.21      3.64 o
  -9  -3  13       38.58       41.77      3.18 o
  -8  -3  13        6.75        9.48      4.52 o
  -7  -3  13        2.36        2.17      0.90 o
  -6  -3  13       52.28       61.02      2.16 o
  -5  -3  13        6.88        7.20      0.97 o
  -4  -3  13       47.28       52.13      2.22 o
  -3  -3  13      101.52      101.70      3.64 o
  -2  -3  13      407.26      424.09     20.84 o
  -1  -3  13        2.30        2.11      1.23 o
   0  -3  13      161.25      180.06      7.28 o
   1  -3  13       53.47       56.11      4.61 o
  -8  -2  13       40.49       42.43      5.01 o
  -7  -2  13       13.91       12.08      2.82 o
  -6  -2  13       40.25       37.80      3.58 o
  -5  -2  13       13.72       17.65      1.52 o
  -4  -2  13      264.07      244.03      6.77 o
  -3  -2  13      322.49      320.58      9.99 o
  -2  -2  13       17.20       22.47      1.60 o
  -1  -2  13        5.35        5.71      1.64 o
  -8  -1  13        1.31        0.08      0.82 o
  -7  -1  13      161.00      139.17     14.15 o
  -6  -1  13       53.74       54.74      5.72 o
  -5  -1  13       65.17       62.51      2.57 o
  -4  -1  13       12.37        6.39      2.08 o
  -3  -1  13       78.19       79.58      3.31 o
  -2  -1  13      148.76      176.19      6.03 o
  -1  -1  13       46.68       48.57      3.71 o
  -6   0  13       14.75       15.06      1.40 o
  -5   0  13      131.08      150.89      6.58 o
  -4   0  13      115.43      113.31      5.19 o
  -3   0  13       83.44       76.17      5.92 o
  -3 -10  14        6.80        9.86      2.86 o
  -2 -10  14        0.53       -0.99      1.47 o
  -5  -9  14       16.78       16.16      3.71 o
  -4  -9  14       84.58       73.09      3.75 o
  -3  -9  14       77.10       88.49      6.29 o
  -2  -9  14       74.36       78.90      6.10 o
  -1  -9  14        0.26        3.27      1.70 o
   0  -9  14       18.27       21.57      3.44 o
  -6  -8  14        3.86        6.31      1.40 o
  -5  -8  14       42.86       39.42      2.12 o
  -4  -8  14      150.28      155.32      5.29 o
  -3  -8  14        0.00       -0.24      0.90 o
  -2  -8  14       29.69       25.43      3.28 o
  -1  -8  14       16.63       13.52      1.13 o
   0  -8  14       11.94        5.31      1.00 o
  -6  -7  14      226.95      218.51     19.29 o
  -5  -7  14        5.33        4.51      1.46 o
  -4  -7  14        0.47        1.06      0.41 o
  -3  -7  14       64.35       58.16      2.34 o
  -2  -7  14       16.01       19.44      1.59 o
  -1  -7  14       52.00       48.67      2.65 o
   0  -7  14        8.74        8.83      1.23 o
  -7  -6  14       67.22       67.54      5.93 o
  -6  -6  14        0.02        1.93      0.68 o
  -5  -6  14       84.71       91.40      3.45 o
  -4  -6  14        6.39        6.77      0.80 o
  -3  -6  14       81.33       62.51      3.00 o
  -2  -6  14       44.92       46.42      2.83 o
  -1  -6  14        6.59        4.17      1.07 o
   0  -6  14       28.38       34.07      2.32 o
  -7  -5  14       14.44       10.90      2.91 o
  -6  -5  14       19.37       17.05      2.61 o
  -5  -5  14        6.06        6.28      0.90 o
  -4  -5  14       85.73       74.16      2.96 o
  -3  -5  14       41.55       35.89      1.73 o
  -2  -5  14       45.39       56.80      3.00 o
  -1  -5  14       29.44       30.29      2.38 o
   0  -5  14       65.75       57.48      3.29 o
  -7  -4  14       69.34       57.52      3.11 o
  -6  -4  14       21.19       17.88      1.30 o
  -5  -4  14        6.24        6.45      0.96 o
  -4  -4  14      207.63      203.32      6.70 o
  -3  -4  14       65.59       67.47      3.41 o
  -2  -4  14       28.19       32.10      2.25 o
  -1  -4  14        0.90        2.77      0.90 o
  -6  -3  14       21.65       14.28      3.61 o
  -5  -3  14       48.60       47.16      2.24 o
  -4  -3  14      230.36      233.49      9.39 o
  -3  -3  14      164.55      156.63      6.56 o
  -2  -3  14        1.31        0.73      1.07 o
  -5  -2  14       13.51       16.83      2.67 o
  -4  -2  14       10.80       17.88      2.52 o
 
